# Supplementary material for: Size polymorphism and low sequence diversity in the locus encoding the Plasmodium vivax rhoptry neck protein 4 (PvRON4) in Colombian isolates
Source: Malar J. 2016 Oct 18;15:501. doi: 10.1186/s12936-016-1563-4 (PMC5069803; doi:10.1186/s12936-016-1563-4)
Supplement: Supplementary file 1 — Additional file 1. The sequences of the 73 Colombian isolates obtained in this study, 7 reference sequences and 13 orthologous sequences from the ron4 locus. [file 12936_2016_1563_MOESM1_ESM.txt]

Size polymorphism and low sequence diversity in the locus encoding the Plasmodium vivax rhoptry neck protein 4 (PvRON4) in Colombian isolates 

Additional file 1: The sequences of the 73 Colombian isolates obtained in this study, 7 reference sequences and 13 orthologous sequences from the ron4 locus
 

DNA sequences available in GenBank

>Plasmodium_vivax_pvron4_haplotype_1_(VCG_1)_KX513800
ATGTCTCGTAAAAGGGTTTTTCTTCTGTGCATTTTTCTGGCCATTTCCGCCGTTGTTGACGAAGCCGAGTCGTTCAGGAGTAAGCAAAAAGAAAGGAAAAAAAAGGAGAGATAGGTAGAGAGGGGCATCACACGCAACTGCTATACGCATGCAACTGCGATACGCACGTGACTGCGGTACACACCTGTGCAATGGCGCGTGCCGTATGCATGCTGTCCACGGCGCTCCACCCCCAAAGCAACGAAATAAAAAATAAAAAGTAAATAAATAAATAAATAAATTCCCCCTTTCAGAGCCGGACGCGGCAGCGAACGTCTCCTTCCTGGAGTTCACAGCAGATGGCAACGCTGAAGAGGGGCAGGCGCAGCCAAGTGAACCCATCGTTAACACCCAGCCGCTGCAGGAAAATGTAAGTGAAGCCGCTCCCCACTCGGAGGAGTCCACTGGGGGAAGCGCGGAGAAGGGAAGTGGCGGCCACGAGGAAACCCCCCACGCAGGAGAACATGACAAAGGTAGTGGCGGAAGCAACGGGAGCAGCGAAAGCAACGGAAGCGTCTTGGCTGATGGCCACGCCGAAGAAGCGCCGAACGAGCAGGTGAGTAGCGAGAAGAACGACGGACACAGTGAAAGCAGCACCACGGGCTCACACTCAGATAAGGAGGAGCTGGACTTGTATACGTCCTCCCCCTCCGATAAAGAAGAAAACAGCGCCCCTGCCATGGGTGGTATGCACAACACGGTAGGCCTGAGGGGGGGAAGCGCCTCTGAATCGGCGGCCCCAAGTGAAGAGAAAGCATCCGAAGAGAATGGCCCCCATGAAGTGGCAGATAAAAATGGGGAGGACACCTCACAGGAGGGTTCCCACGCGGGAGCGCTGTCACCTGCGCATGTGGGTGGCGAGAGTGGCGAGAGTGGCGGCGAGCACGGAGAGCACGGTGAACACGCTGAACATGGGGAGCACGGAGAGCACGGTGAACATGGCGAGCACGGTGAACATGCTGAACAGGAGGAGCACCAAATCTATGGGACGATTCACCCCGAGGCGGAAGCCTCCATTTTGCCCGCGCTGAAGGAAAAGGGCATCCACGTGTCCAGCCCAGAAAGGGTAATCCTCGAGATCATCGAAAGCGCCAAGGAGGGAATAAAAGGATTGCTGAAGCTCCGGAAGAGCAAAGACACAGGCAAGCTGCTGGAGGAGGCACTAGAAAAGCTAAACATAAACCAAAGGGATCTGCATGCAAACAATAATTTCATTACCCTAGAAATGTATGACCGGATCCTCTCCGAAATGTTTAAAATATTAACAGAAATGTCATTCTATAAGGATGGCCATTTTTACGAAACGTTAGGTTTGAATAAATCTATACTAAATCAATCGCTGAAAGAAATTAAAATAAAAATGTTGAGGACCATTGGAGTGCCATACACGAAGCTACCGCCAATCGTTAAGAACAAAGAGAAGGAAAGCACATGTGCTGCGAACAATCTCATCATTAGCATTACATCAAAAGAGCTAGCTCAACGAATGGCTATCATGTTCGCAAAATGGCTAGCTCCAGAAGAATACGGGTCTGTCGTCGATTTAGATAAAAGCATAGAATTAAATGTCCTCTGCGCAGGGGCACCTATCCTAGTACAGCAATGGAAATATTACCAAAACATGTTAGGGTTCGAAACGGGAAATGAACATGCCTTCTTAAACCTCATCGATGAGTTGCTAGTCATCGACAAGAGACACAGTAACAATGAAGCGTATTCAAAAGTGATAAGGAAAATAAAAAAATCGAAAGCCTTTAATTATTGTACTAAAGTTATGAGGATTGCAGGGAATATTTCTTCCATTCCATTTAATCATGAAAATAATAAAACGCCTAGCTACTCCATCATCGGGTCGTTAGGTAACCTGGTGAAGGCTCACATGGGGAACTACTACGTTGCCATTGCTAATAGGATTAACTCCTATTTTGCCTATGCCGAGAAGAGGAACAAAAAAAACAGCCCCTTAAAAGTTGTCTCCGTCTGTACTCTCCTTCATTTGACCGACATGCTCCACAATTGCTCTGATGAACATTTAAAGAATATTTTGGACCTCAACACTTTGAAGCTTAACATTCTGAACATGCAGGGCAGGCGCGTGCTGCAGCCCCTCGTCAAGATGAGCTTCCTCGGCGCCGCGCAGAACCCCGCCCTCAAGGAGATCTGCGAGCCGAGCAACCACCTAGTGGGTGAGTGACGGGGGGGGCGACCTCCATGGGGGGCTGCTATTCCAGCGCGGTGATCCACGCAGTGATCCGCGCAGCTGCTTTATTGGAAGCGCTTTACTCGAACTGCCTTCCTTCATTCGAACTTCCTTCCTTCATTCGCACCGCCTTCTTTCACCCCCCTCAGACGAGACCCTCTCCAAGCTGCTCAACCTGCTCTCGACCGGTTCGCACGAACTCCTCGCGGCCGAGGTGGAAAAGCGCGGCTTCGACGAGGACTACATCCAGGAGGAAATCAAAAACATAAACGAAAGCGACAACAACGTTCGGGACAAGGGCGAAGACGAAGTGGAAAATCTCATTTTTGAAGACTTGTGA

>Plasmodium_vivax_pvron4_haplotype_2_KX513801
ATGTCTCGTAAAAGGGTTTTTCTTCTGTGCATTTTTCTGGCCATTTCCGCCGTTGTTGACGAAGCCGAGTCGTTCAGGAGTAAGCAAAAAGAAAGGAAAAAAAAGGAGAGATAGGTAGAGAGGGGCATCACACGCAACTGCTATACGCATGCAACTGCGATACGCACGTGACTGCGGTACACACCTGTGCAATGGCGCGTGCCGTATGCATGCTGTCCACGGCGCTCCACCCCCAAAGCAACGAAATAAAAAATAAAAAGTAAATAAATAAATAAATAAATTCCCCCTTTCAGAGCCGGACGCGGCAGCGAACGTCTCCTTCCTGGAGTTCACAGCAGATGGCAACGCTGAAGAGGGGCAGGCGCAGCCAAGTGAACCCATCGTTAACACCCAGCCGCTGCAGGAAAATGTAAGTGAAGCCGCTCCCCACTCGGAGGAGTCCACTGGGGGAAGCGCGGAGAAGGGAAGTGGCGGCCACGAGGAAACCCCCCACGCAGGAGAACATGACAAAGGTAGTGGCGGAAGCAACGGGAGCAGCGAAAGCAACGGAAGCGTCTTGGCTGATGGCCACGCCGAAGAAGCGCCGAACGAGCAGGTGAGTAGCGAGAAGAACGACGGACACAGTGAAAGCAGCACCACGGGCTCACACTCAGATAAGGAGGAGCTGGACTTGTATACGTCCTCCCCCTCCGATAAAGAAGAAAACAGCGCCCCTGCCATGGGTGGTATGCACAACACGGTAGGCCTGAGGGGGGGAAGCGCCTCTGAATCGGCGGCCCCAAGTGAAGAGAAAGCATCCGAAGAGAATGTCCCCCATGAAGTGGCAGATAAAAATGGGGAGGACACCTCACAGGAGGGTTCCCACGCGGGAGCGCTGTCACCTGCGCATGTGGGTGGCGAGAGTGGCGAGAGTGGCGGCGAGCACGGAGAGCACGGTGAACACGCTGAACATGGGGAGCACGGAGAGCACGGTGAACACGCTGAACATGGGGAGCACGGAGAGCACGGTGAACATGGCGAGCACGGTGAACATGCTGAACAGGAGGAGCACCAAATCTATGGGACGATTCACCCCGAGGCGGAAGCCTCCATTTTGCCCGCGCTGAAGGAAAAGGGCATCCACGTGTCCAGCCCAGAAAGGGTAATCCTCGAGATCATCGAAAGCGCCAAGGAGGGAATAAAAGGATTGCTGAAGCTCCGGAAGAGCAAAGACACAGGCAAGCTGCTGGAGGAGGCACTAGAAAAGCTAAACATAAACCAAAGGGATCTGCATGCAAACAATAATTTCATTACCCTAGAAATGTATGACCGGATCCTCTCCGAAATGTTTAAAATATTAACAGAAATGTCATTCTATAAGGATGGCCATTTTTACGAAACGTTAGGTTTGAATAAATCTATACTAAATCAATCGCTGAAAGAAATTAAAATAAAAATGTTGAGGACCATTGGAGTGCCATACACGAAGCTACCGCCAATCGTTAAGAACAAAGAGAAGGAAAGCACATGTGCTGCGAACAATCTCATCATTAGCATTACATCAAAAGAGCTAGCTCAACGAATGGCTATCATGTTCGCAAAATGGCTAGCTCCAGAAGAATACGGGTCTGTCGTCGATTTAGATAAAAGCATAGAATTAAATGTCCTCTGCGCAGGGGCACCTATCCTAGTACAGCAATGGAAATATTACCAAAACATGTTAGGGTTCGAAACGGGAAATGAACATGCCTTCTTAAACCTCATCGATGAGTTGCTAGTCATCGACAAGAGACACAGTAACAATGAAGCGTATTCAAAAGTGATAAGGAAAATAAAAAAATCGAAAGCCTTTAATTATTGTACTAAAGTTATGAGGATTGCAGGGAATATTTCTTCCATTCCATTTAATCATGAAAATAATAAAACGCCTAGCTACTCCATCATCGGGTCGTTAGGTAACCTGGTGAAGGCTCACATGGGGAACTACTACGTTGCCATTGCTAATAGGATTAACTCCTATTTTGCCTATGCCGAGAAGAGGAACAAAAAAAACAGCCCCTTAAAAGTTGTCTCCGTCTGTACTCTCCTTCATTTGACCGACATGCTCCACAATTGCTCTGATGAACATTTAAAGAATATTTTGGACCTCAACACTTTGAAGCTTAACATTCTGAACATGCAGGGCAGGCGCGTGCTGCAGCCCCTCGTCAAGATGAGCTTCCTCGGCGCCGCGCAGAACCCCGCCCTCAAGGAGATCTGCGAGCCGAGCAACCACCTAGTGGGTGAGTGACGGGGGGGGCGACCTCCATGGGGGGCTGCTATTCCAGCGCGGTGATCCACGCAGTGATCCGCGCAGCTGCTTTATTGGAAGCGCTTTACTCGAACTGCCTTCCTTCATTCGAACTTCCTTCCTTCATTCGCACCGCCTTCTTTCACCCCCCTCAGACGAGACCCTCTCCAAGCTGCTCAACCTGCTCTCGACCGGTTCGCACGAACTCCTCGCGGCCGAGGTGGAAAAGCGCGGCTTCGACGAGGACTACATCCAGGAGGAAATCAAAAACATAAACGAAAGCGACAACAACGTTCGGGACAAGGGCGAAGACGAAGTGGAAAATCTCATTTTTGAAGACTTGTGA

>Plasmodium_vivax_pvron4_haplotype_3_KX513802
ATGTCTCGTAAAAGGGTTTTTCTTCTGTGCATTTTTCTGGCCATTTCCGCCGTTGTTGACGAAGCCGAGTCGTTCAGGAGTAAGCAAAAAGAAAGGAAAAAAAAGGAGAGATAGGTAGAGAGGGGCATCACACGCAACTGCTATACGCATGCAACTGCGATACGCACGTGACTGCGGTACACACCTGTGCAATGGCGCGTGCCGTATGCATGCTGTCCACGGCGCTCCACCCCCAAAGCAACGAAATAAAAAATAAAAAGTAAATAAATAAATAAATAAATTCCCCCTTTCAGAGCCAGACGCGGCAGCGAACGTCTCCTTCCTGGAGTTCACAGCAGATGGCAACGCTGAAGAGGGGCAGGCGCAGCCAAGTGAACCCATCGTTAACACCCAGCCGCTGCAGGAAAATGTAAGTGAAGCCGCTCCCCACTCGGAGGAGTCCACTGGGGGAAGCGCGGAGAAGGGAAGTGGCGGCCACGAGGAAACCCCCCACGCAGGAGAACATGACAAAGGTAGTGGCGGAAGCAACGGGAGCAGCGAAAGCAACGGAAGCGTCTTGGCTGATGGCCACGCCGAAGAAGCGCCGAACGAGCAGGTGAGTAGCGAGAAGAACGACGGACACAGTGAAAGCAGCACCACGGGCTCACACTCAGATAAGGAGGAGCTGGACTTGTATACGTCCTCCCCCTCCGATAAAGAAGAAAACAGCGCCCCTGCCATGGGTGGTATGCACAACACGGTAGGCCTGAGGGGGGGAAGCGCCTCTGAATCGGCGGCCCCAAGTGAAGAGAAAGCATCCGAAGAGAATGTCCCCCATGAAGTGGCAGATAAAAATGGGGAGGACACCTCACAGGAGGGTTCCCACGCGGGAGCGCTGTCACCTGCGCATGTGGGTGGCGAGAGTGGCGAGAGTGGCGGCGAGCACGGAGAGCACGGTGAACACGCTGAACATGGGGAGCACGGAGAGCACGGTGAACACGCTGAACATGGGGAGCACGGAGAGCACGGTGAACACGCTGAACATGGGGAGCACGGAGAGCACGGTGAACACGCTGAACATGGGGAGCACGGAGAGCACGGTGAACATGGCGAGCACGGTGAACATGCTGAACAGGAGGAGCACCAAATCTATGGGACGATTCACCCCGAGGCGGAAGCCTCCATTTTGCCCGCGCTGAAGGAAAAGGGCATCCACGTGTCCAGCCCAGAAAGGGTAATCCTCGAGATCATCGAAAGCGCCAAGGAGGGAATAAAAGGATTGCTGAAGCTCCGGAAGAGCAAAGACACAGGCAAGCTGCTGGAGGAGGCACTAGAAAAGCTAAACATAAACCAAAGGGATCTGCATGCAAACAATAATTTCATTACCCTAGAAATGTATGACCGGATCCTCTCCGAAATGTTTAAAATATTAACAGAAATGTCATTCTATAAGGATGGCCATTTTTACGAAACGTTAGGTTTGAATAAATCTATACTAAATCAATCGCTGAAAGAAATTAAAATAAAAATGTTGAGGACCATTGGAGTGCCATACACGAAGCTACCGCCAATCGTTAAGAACAAAGAGAAGGAAAGCACATGTGCTGCGAACAATCTCATCATTAGCATTACATCAAAAGAGCTAGCTCAACGAATGGCTATCATGTTCGCAAAATGGCTAGCTCCAGAAGAATACGGGTCTGTCGTCGATTTAGATAAAAGCATAGAATTAAATGTCCTCTGCGCAGGGGCACCTATCCTAGTACAGCAATGGAAATATTACCAAAACATGTTAGGGTTCGAAACGGGAAATGAACATGCCTTCTTAAACCTCATCGATGAGTTGCTAGTCATCGACAAGAGACACAGTAACAATGAAGCGTATTCAAAAGTGATAAGGAAAATAAAAAAATCGAAAGCCTTTAATTATTGTACTAAAGTTATGAGGATTGCAGGGAATATTTCTTCCATTCCATTTAATCATGAAAATAATAAAACGCCTAGCTACTCCATCATCGGGTCGTTAGGTAACCTGGTGAAGGCTCACATGGGGAACTACTACGTTGCCATTGCTAATAGGATTAACTCCTATTTTGCCTATGCCGAGAAGAGGAACAAAAAAAACAGCCCCTTAAAAGTTGTCTCCGTCTGTACTCTCCTTCATTTGACCGACATGCTCCACAATTGCTCTGATGAACATTTAAAGAATATTTTGGACCTCAACACTTTGAAGCTTAACATTCTGAACATGCAGGGCAGGCGCGTGCTGCAGCCCCTCGTCAAGATGAGCTTCCTCGGCGCCGCGCAGAACCCCGCCCTCAAGGAGATCTGCGAGCCGAGCAACCACCTAGTGGGTGAGTGACGGGGGGGGCGACCTCCATGGGGGGCTGCTATTCCAGCGCGGTGATCCACGCAGTGATCCGCGCAGCTGCTTTATTGGAAGCGCTTTACTCGAACTGCCTTCCTTCATTCGAACTTCCTTCCTTCATTCGCACCGCCTTCTTTCACCCCCCTCAGACGAGACCCTCTCCAAGCTGCTCAACCTGCTCTCGACCGGTTCGCACGAACTCCTCGCGGCCGAGGTGGAAAAGCGCGGCTTCGACGAGGACTACATCCAGGAGGAAATCAAAAACATAAACGAAAGCGACAACAACGTTCGGGACAAGGGCGAAGACGAAGTGGAAAATCTCATTTTTGAAGACTTGTGA

>Plasmodium_vivax_pvron4_haplotype_4_KX513803
ATGTCTCGTAAAAGGGTTTTTCTTCTGTGCATTTTTCTGGCCATTTCCGCCGTTGTTGACGAAGCCGAGTCGTTCAGGAGTAAGCAAAAAGAAAGGAAAAAAAAGGAGAGATAGGTAGAGAGGGGCATCACACGCAACTGCTATACGCATGCAACTGCGATACGCACGTGACTGCGGTACACACCTGTGCAATGGCGCGTGCCGTATGCATGCTGTCCACGGCGCTCCACCCCCAAAGCAACGAAATAAAAAATAAAAAGTAAATAAATAAATAAATAAATTCCCCCTTTCAGAGCCAGACGCGGCAGCGAACGTCTCCTTCCTGGAGTTCACAGCAGATGGCAACGCTGAAGAGGGGCAGGCGCAGCCAAGTGAACCCATCGTTAACACCCAGCCGCTGCAGGAAAATGTAAGTGAAGCCGCTCCCCACTCGGAGGAGTCCACTGGGGGAAGCGCGGAGAAGGGAAGTGGCGGCCACGAGGAAACCCCCCACGCAGGAGAACATGACAAAGGTAGTGGCGGAAGCAACGGGAGCAGCGAAAGCAACGGAAGCGTCTTGGCTGATGGCCACGCCGAAGAAGCGCCGAACGAGCAGGTGAGTAGCGAGAAGAACGACGGACACAGTGAAAGCAGCACCACGGGCTCACACTCAGATAAGGAGGAGCTGGACTTGTATACGTCCTCCCCCTCCGATAAAGAAGAAAACAGCGCCCCTGCCATGGGTGGTATGCACAACACGGTAGGCCTGAGGGGGGGAAGCGCCTCTGAATCGGCGGCCCCAAGTGAAGAGAAAGCATCCGAAGAGAATGTCCCCCATGAAGTGGCAGATAAAAATGGGGAGGACACCTCACAGGAGGGTTCCCACGCGGGAGCGCTGTCACCTGCGCATGTGGGTGGCGAGAGTGGCGAGAGTGGCGGCGAGCACGGAGAGCACGGTGAACACGCTGAACATGGGGAGCACGGAGAGCACGGTGAACACGCTGAACATGGGGAGCACGGAGAGCACGGTGAACACGCTGAACATGGGGAGCACGGAGAGCACGGTGAACATGGCGAGCACGGTGAACATGCTGAACAGGAGGAGCACCAAATCTATGGGACGATTCACCCCGAGGCGGAAGCCTCCATTTTGCCCGCGCTGAAGGAAAAGGGCATCCACGTGTCCAGCCCAGAAAGGGTAATCCTCGAGATCATCGAAAGCGCCAAGGAGGGAATAAAAGGATTGCTGAAGCTCCGGAAGAGCAAAGACACAGGCAAGCTGCTGGAGGAGGCACTAGAAAAGCTAAACATAAACCAAAGGGATCTGCATGCAAACAATAATTTCATTACCCTAGAAATGTATGACCGGATCCTCTCCGAAATGTTTAAAATATTAACAGAAATGTCATTCTATAAGGATGGCCATTTTTACGAAACGTTAGGTTTGAATAAATCTATACTAAATCAATCGCTGAAAGAAATTAAAATAAAAATGTTGAGGACCATTGGAGTGCCATACACGAAGCTACCGCCAATCGTTAAGAACAAAGAGAAGGAAAGCACATGTGCTGCGAACAATCTCATCATTAGCATTACATCAAAAGAGCTAGCTCAACGAATGGCTATCATGTTCGCAAAATGGCTAGCTCCAGAAGAATACGGGTCTGTCGTCGATTTAGATAAAAGCATAGAATTAAATGTCCTCTGCGCAGGGGCACCTATCCTAGTACAGCAATGGAAATATTACCAAAACATGTTAGGGTTCGAAACGGGAAATGAACATGCCTTCTTAAACCTCATCGATGAGTTGCTAGTCATCGACAAGAGACACAGTAACAATGAAGCGTATTCAAAAGTGATAAGGAAAATAAAAAAATCGAAAGCCTTTAATTATTGTACTAAAGTTATGAGGATTGCAGGGAATATTTCTTCCATTCCATTTAATCATGAAAATAATAAAACGCCTAGCTACTCCATCATCGGGTCGTTAGGTAACCTGGTGAAGGCTCACATGGGGAACTACTACGTTGCCATTGCTAATAGGATTAACTCCTATTTTGCCTATGCCGAGAAGAGGAACAAAAAAAACAGCCCCTTAAAAGTTGTCTCCGTCTGTACTCTCCTTCATTTGACCGACATGCTCCACAATTGCTCTGATGAACATTTAAAGAATATTTTGGACCTCAACACTTTGAAGCTTAACATTCTGAACATGCAGGGCAGGCGCGTGCTGCAGCCCCTCGTCAAGATGAGCTTCCTCGGCGCCGCGCAGAACCCCGCCCTCAAGGAGATCTGCGAGCCGAGCAACCACCTAGTGGGTGAGTGACGGGGGGGGCGACCTCCATGGGGGGCTGCTATTCCAGCGCGGTGATCCACGCAGTGATCCGCGCAGCTGCTTTATTGGAAGCGCTTTACTCGAACTGCCTTCCTTCATTCGAACTTCCTTCCTTCATTCGCACCGCCTTCTTTCACCCCCCTCAGACGAGACCCTCTCCAAGCTGCTCAACCTGCTCTCGACCGGTTCGCACGAACTCCTCGCGGCCGAGGTGGAAAAGCGCGGCTTCGACGAGGACTACATCCAGGAGGAAATCAAAAACATAAACGAAAGCGACAACAACGTTCGGGACAAGGGCGAAGACGAAGTGGAAAATCTCATTTTTGAAGACTTGTGA

>Plasmodium_vivax_pvron4_haplotype_5_KX513804
ATGTCTCGTAAAAGGGTTTTTCTTCTGTGCATTTTTCTGGCCATTTCCGCCGTTGTTGACGAAGCCGAGTCGTTCAGGAGTAAGCAAAAAGAAAGGAAAAAAAAGGAGAGATAGGTAGAGAGGGGCATCACACGCAACTGCTATACGCATGCAACTGCGATACGCACGTGACTGCGGTACACACCTGTGCAATGGCGCGTGCCGTATGCATGCTGTCCACGGCGCTCCACCCCCAAAGCAACGAAATAAAAAATAAAAAGTAAATAAATAAATAAATAAATTCCCCCTTTCAGAGCCGGACGCGGCAGCGAACGTCTCCTTCCTGGAGTTCACAGCAGATGGCAACGCTGAAGAGGGGCAGGCGCAGCCAAGTGAACCCATCGTTAACACCCAGCCGCTGCAGGAAAATGTAAGTGAAGCCGCTCCCCACTCGGAGGAGTCCACTGGGGGAAGCGCGGAGAAGGGAAGTGGCGGCCACGAGGAAACCCCCCACGCAGGAGAACATGACAAAGGTAGTGGCGGAAGCAACGGGAGCAGCGAAAGCAACGGAAGCGTCTTGGCTGATGGCCACGCCGAAGAAGCGCCGAACGAGCAGGTGAGTAGCGAGAAGAACGACGGACACAGTGAAAGCAGCACCACGGGCTCACACTCAGATAAGGAGGAGCTGGACTTGTATACGTCCTCCCCCTCCGATAAAGAAGAAAACAGCGCCCCTGCCATGGGTGGTATGCACAACACGGTAGGCCTGAGGGGGGGAAGCGCCTCTGAATCGGCGGCCCCAAGTGAAGAGAAAGCATCCGAAGAGAATGTCCCCCATGAAGTGGCAGATAAAAATGGGGAGGACACCTCACAGGAGGGTTCCCACGCGGGAGCGCTGTCACCTGCGCATGTGGGTGGCGAGAGTGGCGAGAGTGGCGGCGAGCACGGAGAGCACGGTGAACACGCTGAACATGGGGAGCACGGAGAGCACGGTGAACACGCTGAACATGGGGAGCACGGAGAGCACGGTGAACACGCTGAACATGGGGAGCACGGAGAGCACGGTGAACATGGCGAGCACGGTGAACATGCTGAACAGGAGGAGCACCAAATCTATGGGACGATTCACCCCGAGGCGGAAGCCTCCATTTTGCCCGCGCTGAAGGAAAAGGGCATCCACGTGTCCAGCCCAGAAAGGGTAATCCTCGAGATCATCGAAAGCGCCAAGGAGGGAATAAAAGGATTGCTGAAGCTCCGGAAGAGCAAAGACACAGGCAAGCTGCTGGAGGAGGCACTAGAAAAGCTAAACATAAACCAAAGGGATCTGCATGCAAACAATAATTTCATTACCCTAGAAATGTATGACCGGATCCTCTCCGAAATGTTTAAAATATTAACAGAAATGTCATTCTATAAGGATGGCCATTTTTACGAAACGTTAGGTTTGAATAAATCTATACTAAATCAATCGCTGAAAGAAATTAAAATAAAAATGTTGAGGACCATTGGAGTGCCATACACGAAGCTACCGCCAATCGTTAAGAACAAAGAGAAGGAAAGCACATGTGCTGCGAACAATCTCATCATTAGCATTACATCAAAAGAGCTAGCTCAACGAATGGCTATCATGTTCGCAAAATGGCTAGCTCCAGAAGAATACGGGTCTGTCGTCGATTTAGATAAAAGCATAGAATTAAATGTCCTCTGCGCAGGGGCACCTATCCTAGTACAGCAATGGAAATATTACCAAAACATGTTAGGGTTCGAAACGGGAAATGAACATGCCTTCTTAAACCTCATCGATGAGTTGCTAGTCATCGACAAGAGACACAGTAACAATGAAGCGTATTCAAAAGTGATAAGGAAAATAAAAAAATCGAAAGCCTTTAATTATTGTACTAAAGTTATGAGGATTGCAGGGAATATTTCTTCCATTCCATTTAATCATGAAAATAATAAAACGCCTAGCTACTCCATCATCGGGTCGTTAGGTAACCTGGTGAAGGCTCACATGGGGAACTACTACGTTGCCATTGCTAATAGGATTAACTCCTATTTTGCCTATGCCGAGAAGAGGAACAAAAAAAACAGCCCCTTAAAAGTTGTCTCCGTCTGTACTCTCCTTCATTTGACCGACATGCTCCACAATTGCTCTGATGAACATTTAAAGAATATTTTGGACCTCAACACTTTGAAGCTTAACATTCTGAACATGCAGGGCAGGCGCGTGCTGCAGCCCCTCGTCAAGATGAGCTTCCTCGGCGCCGCGCAGAACCCCGCCCTCAAGGAGATCTGCGAGCCGAGCAACCACCTAGTGGGTGAGTGACGGGGGGGGCGACCTCCATGGGGGGCTGCTATTCCAGCGCGGTGATCCACGCAGTGATCCGCGCAGCTGCTTTATTGGAAGCGCTTTACTCGAACTGCCTTCCTTCATTCGAACTTCCTTCCTTCATTCGCACCGCCTTCTTTCACCCCCCTCAGACGAGACCCTCTCCAAGCTGCTCAACCTGCTCTCGACCGGTTCGCACGAACTCCTCGCGGCCGAGGTGGAAAAGCGCGGCTTCGACGAGGACTACATCCAGGAGGAAATCAAAAACATAAACGAAAGCGACAACAACGTTCGGGACAAGGGCGAAGACGAAGTGGAAAATCTCATTTTTGAAGACTTGTGA

>Plasmodium_vivax_pvron4_haplotype_6_KX513805
ATGTCTCGTAAAAGGGTTTTTCTTCTGTGCATTTTTCTGGCCATTTCCGCCGTTGTTGACGAAGCCGAGTCGTTCAGGAGTAAGCAAAAAGAAAGGAAAAAAAAGGAGAGATAGGTAGAGAGGGGCATCACACGCAACTGCTATACGCATGCAACTGCGATACGCACGTGACTGCGGTACACACCTGTGCAATGGCGCGTGCCGTATGCATGCTGTCCACGGCGCTCCACCCCCAAAGCAACGAAATAAAAAATAAAAAGTAAATAAATAAATAAATAAATTCCCCCTTTCAGAGCCGGACGCGGCAGCGAACGTCTCCTTCCTGGAGTTCACAGCAGATGGCAACGCTGAAGAGGGGCAGGCGCAGCCAAGTGAACCCATCGTTAACACCCAGCCGCTGCAGGAAAATGTAAGTGAAGCCGCTCCCCACTCGGAGGAGTCCACTGGGGGAAGCGCGGAGAAGGGAAGTGGCGGCCACGAGGAAACCCCCCACGCAGGAGAACATGACAAAGGTAGTGGCGGAAGCAACGGGAGCAGCGAAAGCAACGGAAGCGTCTTGGCTGATGGCCACGCCGAAGAAGCGCCGAACGAGCAGGTGAGTAGCGAGAAGAACGACGGACACAGTGAAAGCAGCACCACGGGCTCACACTCAGATAAGGAGGAGCTGGACTTGTATACGTCCTCCCCCTCCGATAAAGAAGAAAACAGCGCCCCTGCCATGGGTGGTATGCACAACACGGTAGGCCTGAGGGGGGGAAGCGCCTCTGAATCGGCGGCCCCAAGTGAAGAGAAAGCATCCGAAGAGAATGGCCCCCATGAAGTGGCAGATAAAAATGGGGAGGACACCTCACAGGAGGGTTCCCACGCGGGAGCGCTGTCACCTGCGCATGTGGGTGGCGAGAGTGGCGGCGAGCACGGAGAGCACGGTGAACACGCTGAACATGGGGAGCACGGAGAGCACGGTGAACATGGCGAGCACGGTGAACATGCTGAACAGGAGGAGCACCAAATCTATGGGACGATTCACCCCGAGGCGGAAGCCTCCATTTTGCCCGCGCTGAAGGAAAAGGGCATCCACGTGTCCAGCCCAGAAAGGGTAATCCTCGAGATCATCGAAAGCGCCAAGGAGGGAATAAAAGGATTGCTGAAGCTCCGGAAGAGCAAAGACACAGGCAAGCTGCTGGAGGAGGCACTAGAAAAGCTAAACATAAACCAAAGGGATCTGCATGCAAACAATAATTTCATTACCCTAGAAATGTATGACCGGATCCTCTCCGAAATGTTTAAAATATTAACAGAAATGTCATTCTATAAGGATGGCCATTTTTACGAAACGTTAGGTTTGAATAAATCTATACTAAATCAATCGCTGAAAGAAATTAAAATAAAAATGTTGAGGACCATTGGAGTGCCATACACGAAGCTACCGCCAATCGTTAAGAACAAAGAGAAGGAAAGCACATGTGCTGCGAACAATCTCATCATTAGCATTACATCAAAAGAGCTAGCTCAACGAATGGCTATCATGTTCGCAAAATGGCTAGCTCCAGAAGAATACGGGTCTGTCGTCGATTTAGATAAAAGCATAGAATTAAATGTCCTCTGCGCAGGGGCACCTATCCTAGTACAGCAATGGAAATATTACCAAAACATGTTAGGGTTCGAAACGGGAAATGAACATGCCTTCTTAAACCTCATCGATGAGTTGCTAGTCATCGACAAGAGACACAGTAACAATGAAGCGTATTCAAAAGTGATAAGGAAAATAAAAAAATCGAAAGCCTTTAATTATTGTACTAAAGTTATGAGGATTGCAGGGAATATTTCTTCCATTCCATTTAATCATGAAAATAATAAAACGCCTAGCTACTCCATCATCGGGTCGTTAGGTAACCTGGTGAAGGCTCACATGGGGAACTACTACGTTGCCATTGCTAATAGGATTAACTCCTATTTTGCCTATGCCGAGAAGAGGAACAAAAAAAACAGCCCCTTAAAAGTTGTCTCCGTCTGTACTCTCCTTCATTTGACCGACATGCTCCACAATTGCTCTGATGAACATTTAAAGAATATTTTGGACCTCAACACTTTGAAGCTTAACATTCTGAACATGCAGGGCAGGCGCGTGCTGCAGCCCCTCGTCAAGATGAGCTTCCTCGGCGCCGCGCAGAACCCCGCCCTCAAGGAGATCTGCGAGCCGAGCAACCACCTAGTGGGTGAGTGACGGGGGGGGCGACCTCCATGGGGGGCTGCTATTCCAGCGCGGTGATCCACGCAGTGATCCGCGCAGCTGCTTTATTGGAAGCGCTTTACTCGAACTGCCTTCCTTCATTCGAACTTCCTTCCTTCATTCGCACCGCCTTCTTTCACCCCCCTCAGACGAGACTCTCTCCAAGCTGCTCAACCTGCTCTCGACCGGTTCGCACGAACTCCTCGCGGCCGAGGTGGAAAAGCGCGGCTTCGACGAGGACTACATCCAGGAGGAAATCAAAAACATAAACGAAAGCGACAACAACGTTCGGGACAAGGGCGAAGACGAAGTGGAAAATCTCATTTTTGAAGACTTGTGA

>Plasmodium_vivax_pvron4_haplotype_7_KX513806
ATGTCTCGTAAAAGGGTTTTTCTTCTGTGCATTTTTCTGGCCATTTCCGCCGTTGTTGACGAAGCCGAGTCGTTCAGGAGTAAGCAAAAAGAAAGGAAAAAAAAGGAGAGATAGGTAGAGAGGGGCATCACACGCAACTGCTATACGCATGCAACTGCGATACGCACGTGACTGCGGTACACACCTGTGCAATGGCGCGTGCCGTATGCATGCTGTCCACGGCGCTCCACCCCCAAAGCAACGAAATAAAAAATAAAAAGTAAATAAATAAATAAATAAATTCCCCCTTTCAGAGCCAGACGCGGCAGCGAACGTCTCCTTCCTGGAGTTCACAGCAGATGGCAACGCTGAAGAGGGGCAGGCGCAGCCAAGTGAACCCATCGTTAACACCCAGCCGCTGCAGGAAAATGTAAGTGAAGCCGCTCCCCACTCGGAGGAGTCCACTGGGGGAAGCGCGGAGAAGGGAAGTGGCGGCCACGAGGAAACCCCCCACGCAGGAGAACATGACAAAGGTAGTGGCGGAAGCAACGGGAGCAGCGAAAGCAACGGAAGCGTCTTGGCTGATGGCCACGCCGAAGAAGCGCCGAACGAGCAGGTGAGTAGCGAGAAGAACGACGGACACAGTGAAAGCAGCACCACGGGCTCACACTCAGATAAGGAGGAGCTGGACTTGTATACGTCCTCCCCCTCCGATAAAGAAGAAAACAGCGCCCCTGCCATGGGTGGTATGCACAACACGGTAGGCCTGAGGGGGGGAAGCGCCTCTGAATCGGCGGCCCCAAGTGAAGAGAAAGCATCCGAAGAGAATGTCCCCCATGAAGTGGCAGATAAAAATGGGGAGGACACCTCACAGGAGGGTTCCCACGCGGGAGCGCTGTCACCTGCGCATGTGGGTGGCGAGAGTGGCGAGAGTGGCGAGAGTGGCGGCGAGCACGGAGAGCACGGTGAACACGCTGAACATGGGGAGCACGGAGAGCACGGTGAACATGGCGAGCACGGTGAACATGCTGAACAGGAGGAGCACCAAATCTATGGGACGATTCACCCCGAGGCGGAAGCCTCCATTTTGCCCGCGCTGAAGGAAAAGGGCATCCACGTGTCCAGCCCAGAAAGGGTAATCCTCGAGATCATCGAAAGCGCCAAGGAGGGAATAAAAGGATTGCTGAAGCTCCGGAAGAGCAAAGACACAGGCAAGCTGCTGGAGGAGGCACTAGAAAAGCTAAACATAAACCAAAGGGATCTGCATGCAAACAATAATTTCATTACCCTAGAAATGTATGACCGGATCCTCTCCGAAATGTTTAAAATATTAACAGAAATGTCATTCTATAAGGATGGCCATTTTTACGAAACGTTAGGTTTGAATAAATCTATACTAAATCAATCGCTGAAAGAAATTAAAATAAAAATGTTGAGGACCATTGGAGTGCCATACACGAAGCTACCGCCAATCGTTAAGAACAAAGAGAAGGAAAGCACATGTGCTGCGAACAATCTCATCATTAGCATTACATCAAAAGAGCTAGCTCAACGAATGGCTATCATGTTCGCAAAATGGCTAGCTCCAGAAGAATACGGGTCTGTCGTCGATTTAGATAAAAGCATAGAATTAAATGTCCTCTGCGCAGGGGCACCTATCCTAGTACAGCAATGGAAATATTACCAAAACATGTTAGGGTTCGAAACGGGAAATGAACATGCCTTCTTAAACCTCATCGATGAGTTGCTAGTCATCGACAAGAGACACAGTAACAATGAAGCGTATTCAAAAGTGATAAGGAAAATAAAAAAATCGAAAGCCTTTAATTATTGTACTAAAGTTATGAGGATTGCAGGGAATATTTCTTCCATTCCATTTAATCATGAAAATAATAAAACGCCTAGCTACTCCATCATCGGGTCGTTAGGTAACCTGGTGAAGGCTCACATGGGGAACTACTACGTTGCCATTGCTAATAGGATTAACTCCTATTTTGCCTATGCCGAGAAGAGGAACAAAAAAAACAGCCCCTTAAAAGTTGTCTCCGTCTGTACTCTCCTTCATTTGACCGACATGCTCCACAATTGCTCTGATGAACATTTAAAGAATATTTTGGACCTCAACACTTTGAAGCTTAACATTCTGAACATGCAGGGCAGGCGCGTGCTGCAGCCCCTCGTCAAGATGAGCTTCCTCGGCGCCGCGCAGAACCCCGCCCTCAAGGAGATCTGCGAGCCGAGCAACCACCTAGTGGGTGAGTGACGGGGGGGGCGACCTCCATGGGGGGCTGCTATTCCAGCGCGGTGATCCACGCAGTGATCCGCGCAGCTGCTTTATTGGAAGCGCTTTACTCGAACTGCCTTCCTTCATTCGAACTTCCTTCCTTCATTCGCACCGCCTTCTTTCACCCCCCTCAGACGAGACCCTCTCCAAGCTGCTCAACCTGCTCTCGACCGGTTCGCACGAACTCCTCGCGGCCGAGGTGGAAAAGCGCGGCTTCGACGAGGACTACATCCAGGAGGAAATCAAAAACATAAACGAAAGCGACAACAACGTTCGGGACAAGGGCGAAGACGAAGTGGAAAATCTCATTTTTGAAGACTTGTGA

>Plasmodium_vivax_pvron4_haplotype_8_KX513807
ATGTCTCGTAAAAGGGTTTTTCTTCTGTGCATTTTTCTGGCCATTTCCGCCGTTGTTGACGAAGCCGAGTCGTTCAGGAGTAAGCAAAAAGAAAGGAAAAAAAAGGAGAGATAGGTAGAGAGGGGCATCACACGCAACTGCTATACGCATGCAACTGCGATACGCACGTGACTGCGGTACACACCTGTGCAATGGCGCGTGCCGTATGCATGCTGTCCACGGCGCTCCACCCCCAAAGCAACGAAATAAAAAATAAAAAGTAAATAAATAAATAAATAAATTCCCCCTTTCAGAGCCAGACGCGGCAGCGAACGTCTCCTTCCTGGAGTTCACAGCAGATGGCAACGCTGAAGAGGGGCAGGCGCAGCCAAGTGAACCCATCGTTAACACCCAGCCGCTGCAGGAAAATGTAAGTGAAGCCGCTCCCCACTCGGAGGAGTCCACTGGGGGAAGCGCGGAGAAGGGAAGTGGCGGCCACGAGGAAACCCCCCACGCAGGAGAACATGACAAAGGTAGTGGCGGAAGCAACGGGAGCAGCGAAAGCAACGGAAGCGTCTTGGCTGATGGCCACGCCGAAGAAGCGCCGAACGAGCAGGTGAGTAGCGAGAAGAACGACGGACACAGTGAAAGCAGCACCACGGGCTCACACTCAGATAAGGAGGAGCTGGACTTGTATACGTCCTCCCCCTCCGATAAAGAAGAAAACAGCGCCCCTGCCATGGGTGGTATGCACAACACGGTAGGCCTGAGGGGGGGAAGCGCCTCTGAATCGGCGGCCCCAAGTGAAGAGAAAGCATCCGAAGAGAATGTCCCCCATGAAGTGGCAGATAAAAATGGGGAGGACACCTCACAGGAGGGTTCCCACGCGGGAGCGCTGTCACCTGCGCATGTGGGTGGCGAGAGTGGCGAGAGTGGCGAGAGTGGCGGCGAGCACGGAGAGCACGGTGAACACGCTGAACATGGGGAGCACGGAGAGCACGGTGAACACGCTGAACATGGGGAGCACGGAGAGCACGGTGAACATGGCGAGCACGGTGAACATGCTGAACAGGAGGAGCACCAAATCTATGGGACGATTCACCCCGAGGCGGAAGCCTCCATTTTGCCCGCGCTGAAGGAAAAGGGCATCCACGTGTCCAGCCCAGAAAGGGTAATCCTCGAGATCATCGAAAGCGCCAAGGAGGGAATAAAAGGATTGCTGAAGCTCCGGAAGAGCAAAGACACAGGCAAGCTGCTGGAGGAGGCACTAGAAAAGCTAAACATAAACCAAAGGGATCTGCATGCAAACAATAATTTCATTACCCTAGAAATGTATGACCGGATCCTCTCCGAAATGTTTAAAATATTAACAGAAATGTCATTCTATAAGGATGGCCATTTTTACGAAACGTTAGGTTTGAATAAATCTATACTAAATCAATCGCTGAAAGAAATTAAAATAAAAATGTTGAGGACCATTGGAGTGCCATACACGAAGCTACCGCCAATCGTTAAGAACAAAGAGAAGGAAAGCACATGTGCTGCGAACAATCTCATCATTAGCATTACATCAAAAGAGCTAGCTCAACGAATGGCTATCATGTTCGCAAAATGGCTAGCTCCAGAAGAATACGGGTCTGTCGTCGATTTAGATAAAAGCATAGAATTAAATGTCCTCTGCGCAGGGGCACCTATCCTAGTACAGCAATGGAAATATTACCAAAACATGTTAGGGTTCGAAACGGGAAATGAACATGCCTTCTTAAACCTCATCGATGAGTTGCTAGTCATCGACAAGAGACACAGTAACAATGAAGCGTATTCAAAAGTGATAAGGAAAATAAAAAAATCGAAAGCCTTTAATTATTGTACTAAAGTTATGAGGATTGCAGGGAATATTTCTTCCATTCCATTTAATCATGAAAATAATAAAACGCCTAGCTACTCCATCATCGGGTCGTTAGGTAACCTGGTGAAGGCTCACATGGGGAACTACTACGTTGCCATTGCTAATAGGATTAACTCCTATTTTGCCTATGCCGAGAAGAGGAACAAAAAAAACAGCCCCTTAAAAGTTGTCTCCGTCTGTACTCTCCTTCATTTGACCGACATGCTCCACAATTGCTCTGATGAACATTTAAAGAATATTTTGGACCTCAACACTTTGAAGCTTAACATTCTGAACATGCAGGGCAGGCGCGTGCTGCAGCCCCTCGTCAAGATGAGCTTCCTCGGCGCCGCGCAGAACCCCGCCCTCAAGGAGATCTGCGAGCCGAGCAACCACCTAGTGGGTGAGTGACGGGGGGGGCGACCTCCATGGGGGGCTGCTATTCCAGCGCGGTGATCCACGCAGTGATCCGCGCAGCTGCTTTATTGGAAGCGCTTTACTCGAACTGCCTTCCTTCATTCGAACTTCCTTCCTTCATTCGCACCGCCTTCTTTCACCCCCCTCAGACGAGACCCTCTCCAAGCTGCTCAACCTGCTCTCGACCGGTTCGCACGAACTCCTCGCGGCCGAGGTGGAAAAGCGCGGCTTCGACGAGGACTACATCCAGGAGGAAATCAAAAACATAAACGAAAGCGACAACAACGTTCGGGACAAGGGCGAAGACGAAGTGGAAAATCTCATTTTTGAAGACTTGTGA

>Plasmodium_vivax_pvron4_haplotype_9_KX513808
ATGTCTCGTAAAAGGGTTTTTCTTCTGTGCATTTTTCTGGCCATTTCCGCCGTTGTTGACGAAGCCGAGTCGTTCAGGAGTAAGCAAAAAGAAAGGAAAAAAAAGGAGAGATAGGTAGAGAGGGGCATCACACGCAACTGCTATACGCATGCAACTGCGGTACACACCTGTGCAATGGCGCGTGCCGTATGCATGCTGTCCACGGCGCTCCACCCCCAAAGCAACGAAATAAAAAATAAAAAGTAAATAAATAAATAAATAAATTCCCCCTTTCAGAGCCGGACGCGGCAGCGAACGTCTCCTTCCTGGAGTTCACAGCAGATGGCAACGCTGAAGAGGGGCAGGCGCAGCCAAGTGAACCCATCGTTAACACCCAGCCGCTGCAGGAAAATGTAAGTGAAGCCGCTCCCCACTCGGAGGAGTCCACTGGGGGAAGCGCGGAGAAGGGAAGTGGCGGCCACGAGGAAACCCCCCACGCAGGAGAACATGACAAAGGTAGTGGCGGAAGCAACGGGAGCAGCGAAAGCAACGGAAGCGTCTTGGCTGATGGCCACGCCGAAGAAGCGCCGAACGAGCAGGTGAGTAGCGAGAAGAACGACGGACACAGTGAAAGCAGCACCACGGGCTCACACTCAGATAAGGAGGAGCTGGACTTGTATACGTCCTCCCCCTCCGATAAAGAAGAAAACAGCGCCCCTGCCATGGGTGGTATGCACAACACGGTAGGCCTGAGGGGGGGAAGCGCCTCTGAATCGGCGGCCCCAAGTGAAGAGAAAGCATCCGAAGAGAATGTCCCCCATGAAGTGGCAGATAAAAATGGGGAGGACACCTCACAGGAGGGTTCCCACGCGGGAGCGCTGTCACCTGCGCATGTGGGTGGCGAGAGTGGCGAGAGTGGCGGCGAGCACGGAGAGCACGGTGAACACGCTGAACATGGGGAGCACGGAGAGCACGGTGAACACGCTGAACATGGGGAGCACGGAGAGCACGGTGAACACGCTGAACATGGGGAGCACGGAGAGCACGGTGAACACGCTGAACATGGGGAGCACGGAGAGCACGGTGAACACGCTGAACATGGGGAGCACGGAGAGCACGGTGAACATGGCGAGCACGGTGAACATGCTGAACAGGAGGAGCACCAAATCTATGGGACGATTCACCCCGAGGCGGAAGCCTCCATTTTGCCCGCGCTGAAGGAAAAGGGCATCCACGTGTCCAGCCCAGAAAGGGTAATCCTCGAGATCATCGAAAGCGCCAAGGAGGGAATAAAAGGATTGCTGAAGCTCCGGAAGAGCAAAGACACAGGCAAGCTGCTGGAGGAGGCACTAGAAAAGCTAAACATAAACCAAAGGGATCTGCATGCAAACAATAATTTCATTACCCTAGAAATGTATGACCGGATCCTCTCCGAAATGTTTAAAATATTAACAGAAATGTCATTCTATAAGGATGGCCATTTTTACGAAACGTTAGGTTTGAATAAATCTATACTAAATCAATCGCTGAAAGAAATTAAAATAAAAATGTTGAGGACCATTGGAGTGCCATACACGAAGCTACCGCCAATCGTTAAGAACAAAGAGAAGGAAAGCACATGTGCTGCGAACAATCTCATCATTAGCATTACATCAAAAGAGCTAGCTCAACGAATGGCTATCATGTTCGCAAAATGGCTAGCTCCAGAAGAATACGGGTCTGTCGTCGATTTAGATAAAAGCATAGAATTAAATGTCCTCTGCGCAGGGGCACCTATCCTAGTACAGCAATGGAAATATTACCAAAACATGTTAGGGTTCGAAACGGGAAATGAACATGCCTTCTTAAACCTCATCGATGAGTTGCTAGTCATCGACAAGAGACACAGTAACAATGAAGCGTATTCAAAAGTGATAAGGAAAATAAAAAAATCGAAAGCCTTTAATTATTGTACTAAAGTTATGAGGATTGCAGGGAATATTTCTTCCATTCCATTTAATCATGAAAATAATAAAACGCCTAGCTACTCCATCATCGGGTCGTTAGGTAACCTGGTGAAGGCTCACATGGGGAACTACTACGTTGCCATTGCTAATAGGATTAACTCCTATTTTGCCTATGCCGAGAAGAGGAACAAAAAAAACAGCCCCTTAAAAGTTGTCTCCGTCTGTACTCTCCTTCATTTGACCGACATGCTCCACAATTGCTCTGATGAACATTTAAAGAATATTTTGGACCTCAACACTTTGAAGCTTAACATTCTGAACATGCAGGGCAGGCGCGTGCTGCAGCCCCTCGTCAAGATGAGCTTCCTCGGCGCCGCGCAGAACCCCGCCCTCAAGGAGATCTGCGAGCCGAGCAACCACCTAGTGGGTGAGTGACGGGGGGGGCGACCTCCATGGGGGGCTGCTATTCCAGCGCGGTGATCCACGCAGTGATCCGCGCAGCTGCTTTATTGGAAGCGCTTTACTCGAACTGCCTTCCTTCATTCGAACTTCCTTCCTTCATTCGCACCGCCTTCTTTCACCCCCCTCAGACGAGACCCTCTCCAAGCTGCTCAACCTGCTCTCGACCGGTTCGCACGAACTCCTCGCGGCCGAGGTGGAAAAGCGCGGCTTCGACGAGGACTACATCCAGGAGGAAATCAAAAACATAAACGAAAGCGACAACAACGTTCGGGACAAGGGCGAAGACGAAGTGGAAAATCTCATTTTTGAAGACTTGTGA

>Plasmodium_vivax_pvron4_haplotype_10_KX513809
ATGTCTCGTAAAAGGGTTTTTCTTCTGTGCATTTTTCTGGCCATTTCCGCCGTTGTTGACGAAGCCGAGTCGTTCAGGAGTAAGCAAAAAGAAAGGAAAAAAAAGGAGAGATAGGTAGAGAGGGGCATCACACGCAACTGCTATACGCATGCAACTGCGATACGCACGTGACTGCGGTACACACCTGTGCAATGGCGCGTGCCGTATGCATGCTGTCCACGGCGCTCCACCCCCAAAGCAACGAAATAAAAAATAAAAAGTAAATAAATAAATAAATAAATTCCCCCTTTCAGAGCCAGACGCGGCAGCGAACGTCTCCTTCCTGGAGTTCACAGCAGATGGCAACGCTGAAGAGGGGCAGGCGCAGCCAAGTGAACCCATCGTTAACACCCAGCCGCTGCAGGAAAATGTAAGTGAAGCCGCTCCCCACTCGGAGGAGTCCACTGGGGGAAGCGCGGAGAAGGGAAGTGGCGGCCACGAGGAAACCCCCCACGCAGGAGAACATGACAAAGGTAGTGGCGGAAGCAACGGGAGCAGCGAAAGCAACGGAAGCGTCTTGGCTGATGGCCACGCCGAAGAAGCGCCGAACGAGCAGGTGAGTAGCGAGAAGAACGACGGACACAGTGAAAGCAGCACCACGGGCTCACACTCAGATAAGGAGGAGCTGGACTTGTATACGTCCTCCCCCTCCGATAAAGAAGAAAACAGCGCCCCTGCCATGGGTGGTATGCACAACACGGTAGGCCTGAGGGGGGGAAGCGCCTCTGAATCGGCGGCCCCAAGTGAAGAGAAAGCATCCGAAGAGAATGTCCCCCATGAAGTGGCAGATAAAAATGGGGAGGACACCTCACAGGAGGGTTCCCACGCGGGAGCGCTGTCACCTGCGCATGTGGGTGGCGAGAGTGGCGAGAGTGGCGAGAGTGGCGGCGAGCACGGAGAGCACGGTGAACACGCTGAACATGGGGAGCACGGAGAGCACGGTGAACACGCTGAACATGGGGAGCACGGAGAGCACGGTGAACATGGCGAGCACGGTGAACATGCTGAACAGGAGGAGCACCAAATCTATGGGACGATTCACCCCGAGGCGGAAGCCTCCATTTTGCCCGCGCTGAAGGAAAAGGGCATCCACGTGTCCAGCCCAGAAAGGGTAATCCTCGAGATCATCGAAAGCGCCAAGGAGGGAATAAAAGGATTGCTGAAGCTCCGGAAGAGCAAAGACACAGGCAAGCTGCTGGAGGAGGCACTAGAAAAGCTAAACATAAACCAAAGGGATCTGCATGCAAACAATAATTTCATTACCCTAGAAATGTATGACCGGATCCTCTCCGAAATGTTTAAAATATTAACAGAAATGTCATTCTATAAGGATGGCCATTTTTACGAAACGTTAGGTTTGAATAAATCTATACTAAATCAATCGCTGAAAGAAATTAAAATAAAAATGTTGAGGACCATTGGAGTGCCATACACGAAGCTACCGCCAATCGTTAAGAACAAAGAGAAGGAAAGCACATGTGCTGCGAACAATCTCATCATTAGCATTACATCAAAAGAGCTAGCTCAACGAATGGCTATCATGTTCGCAAAATGGCTAGCTCCAGAAGAATACGGGTCTGTCGTCGATTTAGATAAAAGCATAGAATTAAATGTCCTCTGCGCAGGGGCACCTATCCTAGTACAGCAATGGAAATATTACCAAAACATGTTAGGGTTCGAAACGGGAAATGAACATGCCTTCTTAAACCTCATCGATGAGTTGCTAGTCATCGACAAGAGACACAGTAACAATGAAGCGTATTCAAAAGTGATAAGGAAAATAAAAAAATCGAAAGCCTTTAATTATTGTACTAAAGTTATGAGGATTGCAGGGAATATTTCTTCCATTCCATTTAATCATGAAAATAATAAAACGCCTAGCTACTCCATCATCGGGTCGTTAGGTAACCTGGTGAAGGCTCACATGGGGAACTACTACGTTGCCATTGCTAATAGGATTAACTCCTATTTTGCCTATGCCGAGAAGAGGAACAAAAAAAACAGCCCCTTAAAAGTTGTCTCCGTCTGTACTCTCCTTCATTTGACCGACATGCTCCACAATTGCTCTGATGAACATTTAAAGAATATTTTGGACCTCAACACTTTGAAGCTTAACATTCTGAACATGCAGGGCAGGCGCGTGCTGCAGCCCCTCGTCAAGATGAGCTTCCTCGGCGCCGCGCAGAACCCCGCCCTCAAGGAGATCTGCGAGCCGAGCAACCACCTAGTGGGTGAGTGACGGGGGGGGCGACCTCCATGGGGGGCTGCTATTCCAGCGCGGTGATCCACGCAGTGATCCGCGCAGCTGCTTTATTGGAAGCGCTTTACTCGAACTGCCTTCCTTCATTCGAACTTCCTTCCTTCATTCGCACCGCCTTCTTTCACCCCCCTCAGACGAGACCCTCTCCAAGCTGCTCAACCTGCTCTCGACCGGTTCGCACGAACTCCTCGCGGCCGAGGTGGAAAAGCGCGGCTTCGACGAGGACTACATCCAGGAGGAAATCAAAAACATAAACGAAAGCGACAACAACGTTCGGGACAAGGGCGAAGACGAAGTGGAAAATCTCATTTTTGAAGACTTGTGA

>Plasmodium_vivax_pvron4_haplotype_11_KX513810
ATGTCTCGTAAAAGGGTTTTTCTTCTGTGCATTTTTCTGGCCATTTCCGCCGTTGTTGACGAAGCCGAGTCGTTCAGGAGTAAGCAAAAAGAAAGGAAAAAAAAGGAGAGATAGGTAGAGAGGGGCATCACACGCAACTGCTATACGCATGCAACTGCGATACGCACGTGACTGCGGTACACACCTGTGCAATGGCGCGTGCCGTATGCATGCTGTCCACGGCGCTCCACCCCCAAAGCAACGAAATAAAAAATAAAAAGTAAATAAATAAATAAATAAATTCCCCCTTTCAGAGCCAGACGCGGCAGCGAACGTCTCCTTCCTGGAGTTCACAGCAGATGGCAACGCTGAAGAGGGGCAGGCGCAGCCAAGTGAACCCATCGTTAACACCCAGCCGCTGCAGGAAAATGTAAGTGAAGCCGCTCCCCACTCGGAGGAGTCCACTGGGGGAAGCGCGGAGAAGGGAAGTGGCGGCCACGAGGAAACCCCCCACGCAGGAGAACATGACAAAGGTAGTGGCGGAAGCAACGGGAGCAGCGAAAGCAACGGAAGCGTCTTGGCTGATGGCCACGCCGAAGAAGCGCCGAACGAGCAGGTGAGTAGCGAGAAGAACGACGGACACAGTGAAAGCAGCACCACGGGCTCACACTCAGATAAGGAGGAGCTGGACTTGTATACGTCCTCCCCCTCCGATAAAGAAGAAAACAGCGCCCCTGCCATGGGTGGTATGCACAACACGGTAGGCCTGAGGGGGGGAAGCGCCTCTGAATCGGCGGCCCCAAGTGAAGAGAAAGCATCCGAAGAGAATGTCCCCCATGAAGTGGCAGATAAAAATGGGGAGGACACCTCACAGGAGGGTTCCCACGCGGGAGCGCTGTCACCTGCGCATGTGGGTGGCGAGAGTGGCGAGAGTGGCGGCGAGCACGGAGAGCACGGTGAACACGCTGAACATGGGGAGCACGGAGAGCACGGTGAACACGCTGAACATGGGGAGCACGGAGAGCACGGTGAACACGCTGAACATGGGGAGCACGGAGAGCACGGTGAACATGCTGAACAGGAGGAGCACCAAATCTATGGGACGATTCACCCCGAGGCGGAAGCCTCCATTTTGCCCGCGCTGAAGGAAAAGGGCATCCACGTGTCCAGCCCAGAAAGGGTAATCCTCGAGATCATCGAAAGCGCCAAGGAGGGAATAAAAGGATTGCTGAAGCTCCGGAAGAGCAAAGACACAGGCAAGCTGCTGGAGGAGGCACTAGAAAAGCTAAACATAAACCAAAGGGATCTGCATGCAAACAATAATTTCATTACCCTAGAAATGTATGACCGGATCCTCTCCGAAATGTTTAAAATATTAACAGAAATGTCATTCTATAAGGATGGCCATTTTTACGAAACGTTAGGTTTGAATAAATCTATACTAAATCAATCGCTGAAAGAAATTAAAATAAAAATGTTGAGGACCATTGGAGTGCCATACACGAAGCTACCGCCAATCGTTAAGAACAAAGAGAAGGAAAGCACATGTGCTGCGAACAATCTCATCATTAGCATTACATCAAAAGAGCTAGCTCAACGAATGGCTATCATGTTCGCAAAATGGCTAGCTCCAGAAGAATACGGGTCTGTCGTCGATTTAGATAAAAGCATAGAATTAAATGTCCTCTGCGCAGGGGCACCTATCCTAGTACAGCAATGGAAATATTACCAAAACATGTTAGGGTTCGAAACGGGAAATGAACATGCCTTCTTAAACCTCATCGATGAGTTGCTAGTCATCGACAAGAGACACAGTAACAATGAAGCGTATTCAAAAGTGATAAGGAAAATAAAAAAATCGAAAGCCTTTAATTATTGTACTAAAGTTATGAGGATTGCAGGGAATATTTCTTCCATTCCATTTAATCATGAAAATAATAAAACGCCTAGCTACTCCATCATCGGGTCGTTAGGTAACCTGGTGAAGGCTCACATGGGGAACTACTACGTTGCCATTGCTAATAGGATTAACTCCTATTTTGCCTATGCCGAGAAGAGGAACAAAAAAAACAGCCCCTTAAAAGTTGTCTCCGTCTGTACTCTCCTTCATTTGACCGACATGCTCCACAATTGCTCTGATGAACATTTAAAGAATATTTTGGACCTCAACACTTTGAAGCTTAACATTCTGAACATGCAGGGCAGGCGCGTGCTGCAGCCCCTCGTCAAGATGAGCTTCCTCGGCGCCGCGCAGAACCCCGCCCTCAAGGAGATCTGCGAGCCGAGCAACCACCTAGTGGGTGAGTGACGGGGGGGGCGACCTCCATGGGGGGCTGCTATTCCAGCGCGGTGATCCACGCAGTGATCCGCGCAGCTGCTTTATTGGAAGCGCTTTACTCGAACTGCCTTCCTTCATTCGAACTTCCTTCCTTCATTCGCACCGCCTTCTTTCACCCCCCTCAGACGAGACCCTCTCCAAGCTGCTCAACCTGCTCTCGACCGGTTCGCACGAACTCCTCGCGGCCGAGGTGGAAAAGCGCGGCTTCGACGAGGACTACATCCAGGAGGAAATCAAAAACATAAACGAAAGCGACAACAACGTTCGGGACAAGGGCGAAGACGAAGTGGAAAATCTCATTTTTGAAGACTTGTGA

>Plasmodium_vivax_pvron4_haplotype_12_KX513811
ATGTCTCGTAAAAGGGTTTTTCTTCTGTGCATTTTTCTGGCCATTTCCGCCGTTGTTGACGAAGCCGAGTCGTTCAGGAGTAAGCAAAAAGAAAGGAAAAAAAAGGAGAGATAGGTAGAGAGGGGCATCACACGCAACTGCTATACGCATGCAACTGCGATACGCACGTGACTGCGGTACACACCTGTGCAATGGCGCGTGCCGTATGCATGCTGTCCACGGCGCTCCACCCCCAAAGCAACGAAATAAAAAATAAAAAGTAAATAAATAAATAAATAAATTCCCCCTTTCAGAGCCAGACGCGGCAGCGAACGTCTCCTTCCTGGAGTTCACAGCAGATGGCAACGCTGAAGAGGGGCAGGCGCAGCCAAGTGAACCCATCGTTAACACCCAGCCGCTGCAGGAAAATGTAAGTGAAGCCGCTCCCCACTCGGAGGAGTCCACTGGGGGAAGCGCGGAGAAGGGAAGTGGCGGCCACGAGGAAACCCCCCACGCAGGAGAACATGACAAAGGTAGTGGCGGAAGCAACGGGAGCAGCGAAAGCAACGGAAGCGTCTTGGCTGATGGCCACGCCGAAGAAGCGCCGAACGAGCAGGTGAGTAGCGAGAAGAACGACGGACACAGTGAAAGCAGCACCACGGGCTCACACTCAGATAAGGAGGAGCTGGACTTGTATACGTCCTCCCCCTCCGATAAAGAAGAAAACAGCGCCCCTGCCATGGGTGGTATGCACAACACGGTAGGCCTGAGGGGGGGAAGCGCCTCTGAATCGGCGGCCCCAAGTGAAGAGAAAGCATCCGAAGAGAATGTCCCCCATGAAGTGGCAGATAAAAATGGGGAGGACACCTCACAGGAGGGTTCCCACGCGGGAGCGCTGTCACCTGCGCATGTGGGTGGCGAGAGTGGCGAGAGTGGCGGCGAGCACGGAGAGCACGGTGAACACGCTGAACATGGGGAGCACGGAGAGCACGGTGAACACGCTGAACATGGGGAGCACGGAGAGCACGGTGAACATGGCGAGCACGGTGAACATGCTGAACAGGAGGAGCACCAAATCTATGGGACGATTCACCCCGAGGCGGAAGCCTCCATTTTGCCCGCGCTGAAGGAAAAGGGCATCCACGTGTCCAGCCCAGAAAGGGTAATCCTCGAGATCATCGAAAGCGCCAAGGAGGGAATAAAAGGATTGCTGAAGCTCCGGAAGAGCAAAGACACAGGCAAGCTGCTGGAGGAGGCACTAGAAAAGCTAAACATAAACCAAAGGGATCTGCATGCAAACAATAATTTCATTACCCTAGAAATGTATGACCGGATCCTCTCCGAAATGTTTAAAATATTAACAGAAATGTCATTCTATAAGGATGGCCATTTTTACGAAACGTTAGGTTTGAATAAATCTATACTAAATCAATCGCTGAAAGAAATTAAAATAAAAATGTTGAGGACCATTGGAGTGCCATACACGAAGCTACCGCCAATCGTTAAGAACAAAGAGAAGGAAAGCACATGTGCTGCGAACAATCTCATCATTAGCATTACATCAAAAGAGCTAGCTCAACGAATGGCTATCATGTTCGCAAAATGGCTAGCTCCAGAAGAATACGGGTCTGTCGTCGATTTAGATAAAAGCATAGAATTAAATGTCCTCTGCGCAGGGGCACCTATCCTAGTACAGCAATGGAAATATTACCAAAACATGTTAGGGTTCGAAACGGGAAATGAACATGCCTTCTTAAACCTCATCGATGAGTTGCTAGTCATCGACAAGAGACACAGTAACAATGAAGCGTATTCAAAAGTGATAAGGAAAATAAAAAAATCGAAAGCCTTTAATTATTGTACTAAAGTTATGAGGATTGCAGGGAATATTTCTTCCATTCCATTTAATCATGAAAATAATAAAACGCCTAGCTACTCCATCATCGGGTCGTTAGGTAACCTGGTGAAGGCTCACATGGGGAACTACTACGTTGCCATTGCTAATAGGATTAACTCCTATTTTGCCTATGCCGAGAAGAGGAACAAAAAAAACAGCCCCTTAAAAGTTGTCTCCGTCTGTACTCTCCTTCATTTGACCGACATGCTCCACAATTGCTCTGATGAACATTTAAAGAATATTTTGGACCTCAACACTTTGAAGCTTAACATTCTGAACATGCAGGGCAGGCGCGTGCTGCAGCCCCTCGTCAAGATGAGCTTCCTCGGCGCCGCGCAGAACCCCGCCCTCAAGGAGATCTGCGAGCCGAGCAACCACCTAGTGGGTGAGTGACGGGGGGGGCGACCTCCATGGGGGGCTGCTATTCCAGCGCGGTGATCCACGCAGTGATCCGCGCAGCTGCTTTATTGGAAGCGCTTTACTCGAACTGCCTTCCTTCATTCGAACTTCCTTCCTTCATTCGCACCGCCTTCTTTCACCCCCCTCAGACGAGACCCTCTCCAAGCTGCTCAACCTGCTCTCGACCGGTTCGCACGAACTCCTCGCGGCCGAGGTGGAAAAGCGCGGCTTCGACGAGGACTACATCCAGGAGGAAATCAAAAACATAAACGAAAGCGACAACAACGTTCGGGACAAGGGCGAAGACGAAGTGGAAAATCTCATTTTTGAAGACTTGTGA

>Plasmodium_vivax_pvron4_haplotype_13_KX513812
ATGTCTCGTAAAAGGGTTTTTCTTCTGTGCATTTTTCTGGCCATTTCCGCCGTTGTTGACGAAGCCGAGTCGTTCAGGAGTAAGCAAAAAGAAAGGAAAAAAAAGGAGAGATAGGTAGAGAGGGGCATCACACGCAACTGCTATACGCATGCAACTGCGATACGCACGTGACTGCGGTACACACCTGTGCAATGGCGCGTGCCGTATGCATGCTGTCCACGGCGCTCCACCCCCAAAGCAACGAAATAAAAAATAAAAAGTAAATAAATAAATAAATAAATTCCCCCTTTCAGAGCCGGACGCGGCAGCGAACGTCTCCTTCCTGGAGTTCACAGCAGATGGCAACGCTGAAGAGGGGCAGGCGCAGCCAAGTGAACCCATCGTTAACACCCAGCCGCTGCAGGAAAATGTAAGTGAAGCCGCTCCCCACTCGGAGGAGTCCACTGGGGGAAGCGCGGAGAAGGGAAGTGGCGGCCACGAGGAAACCCCCCACGCAGGAGAACATGACAAAGGTAGTGGCGGAAGCAACGGGAGCAGCGAAAGCAACGGAAGCGTCTTGGCTGATGGCCACGCCGAAGAAGCGCCGAACGAGCAGGTGAGTAGCGAGAAGAACGACGGACACAGTGAAAGCAGCACCACGGGCTCACACTCAGATAAGGAGGAGCTGGACTTGTATACGTCCTCCCCCTCCGATAAAGAAGAAAACAGCGCCCCTGCCATGGGTGGTATGCACAACACGGTAGGCCTGAGGGGGGGAAGCGCCTCTGAATCGGCGGCCCCAAGTGAAGAGAAAGCATCCGAAGAGAATGTCCCCCATGAAGTGGCAGATAAAAATGGGGAGGACACCTCACAGGAGGGTTCCCACGCGGGAGCGCTGTCACCTGCGCATGTGGGTGGCGAGAGTGGCGAGAGTGGCGGCGAGCACGGAGAGCACGGTGAACACGCTGAACATGGGGAGCACGGAGAGCACGGTGAACACGCTGAACATGGGGAGCACGGAGAGCACGGTGAACACGCTGAACATGGGGAGCACGGAGAGCACGGTGAACACGCTGAACATGGGGAGCACGGAGAGCACGGTGAACATGGCGAGCACGGTGAACATGCTGAACAGGAGGAGCACCAAATCTATGGGACGATTCACCCCGAGGCGGAAGCCTCCATTTTGCCCGCGCTGAAGGAAAAGGGCATCCACGTGTCCAGCCCAGAAAGGGTAATCCTCGAGATCATCGAAAGCGCCAAGGAGGGAATAAAAGGATTGCTGAAGCTCCGGAAGAGCAAAGACACAGGCAAGCTGCTGGAGGAGGCACTAGAAAAGCTAAACATAAACCAAAGGGATCTGCATGCAAACAATAATTTCATTACCCTAGAAATGTATGACCGGATCCTCTCCGAAATGTTTAAAATATTAACAGAAATGTCATTCTATAAGGATGGCCATTTTTACGAAACGTTAGGTTTGAATAAATCTATACTAAATCAATCGCTGAAAGAAATTAAAATAAAAATGTTGAGGACCATTGGAGTGCCATACACGAAGCTACCGCCAATCGTTAAGAACAAAGAGAAGGAAAGCACATGTGCTGCGAACAATCTCATCATTAGCATTACATCAAAAGAGCTAGCTCAACGAATGGCTATCATGTTCGCAAAATGGCTAGCTCCAGAAGAATACGGGTCTGTCGTCGATTTAGATAAAAGCATAGAATTAAATGTCCTCTGCGCAGGGGCACCTATCCTAGTACAGCAATGGAAATATTACCAAAACATGTTAGGGTTCGAAACGGGAAATGAACATGCCTTCTTAAACCTCATCGATGAGTTGCTAGTCATCGACAAGAGACACAGTAACAATGAAGCGTATTCAAAAGTGATAAGGAAAATAAAAAAATCGAAAGCCTTTAATTATTGTACTAAAGTTATGAGGATTGCAGGGAATATTTCTTCCATTCCATTTAATCATGAAAATAATAAAACGCCTAGCTACTCCATCATCGGGTCGTTAGGTAACCTGGTGAAGGCTCACATGGGGAACTACTACGTTGCCATTGCTAATAGGATTAACTCCTATTTTGCCTATGCCGAGAAGAGGAACAAAAAAAACAGCCCCTTAAAAGTTGTCTCCGTCTGTACTCTCCTTCATTTGACCGACATGCTCCACAATTGCTCTGATGAACATTTAAAGAATATTTTGGACCTCAACACTTTGAAGCTTAACATTCTGAACATGCAGGGCAGGCGCGTGCTGCAGCCCCTCGTCAAGATGAGCTTCCTCGGCGCCGCGCAGAACCCCGCCCTCAAGGAGATCTGCGAGCCGAGCAACCACCTAGTGGGTGAGTGACGGGGGGGGCGACCTCCATGGGGGGCTGCTATTCCAGCGCGGTGATCCACGCAGTGATCCGCGCAGCTGCTTTATTGGAAGCGCTTTACTCGAACTGCCTTCCTTCATTCGAACTTCCTTCCTTCATTCGCACCGCCTTCTTTCACCCCCCTCAGACGAGACCCTCTCCAAGCTGCTCAACCTGCTCTCGACCGGTTCGCACGAACTCCTCGCGGCCGAGGTGGAAAAGCGCGGCTTCGACGAGGACTACATCCAGGAGGAAATCAAAAACATAAACGAAAGCGACAACAACGTTCGGGACAAGGGCGAAGACGAAGTGGAAAATCTCATTTTTGAAGACTTGTGA

>Plasmodium_vivax_pvron4_haplotype_14_KX513813
ATGTCTCGTAAAAGGGTTTTTCTTCTGTGCATTTTTCTGGCCATTTCCGCCGTTGTTGACGAAGCCGAGTCGTTCAGGAGTAAGCAAAAAGAAAGGAAAAAAAAGGAGAGATAGGTAGAGAGGGGCATCACACGCAACTGCTATACGCATGCAACTGCGATACGCACGTGACTGCGGTACACACCTGTGCAATGGCGCGTGCCGTATGCATGCTGTCCACGGCGCTCCACCCCCAAAGCAACGAAATAAAAAATAAAAAGTAAATAAATAAATAAATAAATTCCCCCTTTCAGAGCCGGACGCGGCAGCGAACGTCTCCTTCCTGGAGTTCACAGCAGATGGCAACGCTGAAGAGGGGCAGGCGCAGCCAAGTGAACCCATCGTTAACACCCAGCCGCTGCAGGAAAATGTAAGTGAAGCCGCTCCCCACTCGGAGGAGTCCACTGGGGGAAGCGCGGAGAAGGGAAGTGGCGGCCACGAGGAAACCCCCCACGCAGGAGAACATGACAAAGGTAGTGGCGGAAGCAACGGGAGCAGCGAAAGCAACGGAAGCGTCTTGGCTGATGGCCACGCCGAAGAAGCGCCGAACGAGCAGGTGAGTAGCGAGAAGAACGACGGACACAGTGAAAGCAGCACCACGGGCTCACACTCAGATAAGGAGGAGCTGGACTTGTATACGTCCTCCCCCTCCGATAAAGAAGAAAACAGCGCCCCTGCCATGGGTGGTATGCACAACACGGTAGGCCTGAGGGGGGGAAGCGCCTCTGAATCGGCGGCCCCAAGTGAAGAGAAAGCATCCGAAGAGAATGTCCCCCATGAAGTGGCAGATAAAAATGGGGAGGACACCTCACAGGAGGGTTCCCACGCGGGAGCGCTGTCACCTGCGCATGTGGGTGGCGAGAGTGGCGAGAGTGGCGGCGAGCACGGAGAGCACGGTGAACACGCTGAACATGGGGAGCACGGAGAGCACGGTGAACACGCTGAACATGGGGAGCACGGAGAGCACGGTGAACACGCTGAACATGGGGAGCACGGAGAGCACGGTGAACATGCTGAACAGGAGGAGCACCAAATCTATGGGACGATTCACCCCGAGGCGGAAGCCTCCATTTTGCCCGCGCTGAAGGAAAAGGGCATCCACGTGTCCAGCCCAGAAAGGGTAATCCTCGAGATCATCGAAAGCGCCAAGGAGGGAATAAAAGGATTGCTGAAGCTCCGGAAGAGCAAAGACACAGGCAAGCTGCTGGAGGAGGCACTAGAAAAGCTAAACATAAACCAAAGGGATCTGCATGCAAACAATAATTTCATTACCCTAGAAATGTATGACCGGATCCTCTCCGAAATGTTTAAAATATTAACAGAAATGTCATTCTATAAGGATGGCCATTTTTACGAAACGTTAGGTTTGAATAAATCTATACTAAATCAATCGCTGAAAGAAATTAAAATAAAAATGTTGAGGACCATTGGAGTGCCATACACGAAGCTACCGCCAATCGTTAAGAACAAAGAGAAGGAAAGCACATGTGCTGCGAACAATCTCATCATTAGCATTACATCAAAAGAGCTAGCTCAACGAATGGCTATCATGTTCGCAAAATGGCTAGCTCCAGAAGAATACGGGTCTGTCGTCGATTTAGATAAAAGCATAGAATTAAATGTCCTCTGCGCAGGGGCACCTATCCTAGTACAGCAATGGAAATATTACCAAAACATGTTAGGGTTCGAAACGGGAAATGAACATGCCTTCTTAAACCTCATCGATGAGTTGCTAGTCATCGACAAGAGACACAGTAACAATGAAGCGTATTCAAAAGTGATAAGGAAAATAAAAAAATCGAAAGCCTTTAATTATTGTACTAAAGTTATGAGGATTGCAGGGAATATTTCTTCCATTCCATTTAATCATGAAAATAATAAAACGCCTAGCTACTCCATCATCGGGTCGTTAGGTAACCTGGTGAAGGCTCACATGGGGAACTACTACGTTGCCATTGCTAATAGGATTAACTCCTATTTTGCCTATGCCGAGAAGAGGAACAAAAAAAACAGCCCCTTAAAAGTTGTCTCCGTCTGTACTCTCCTTCATTTGACCGACATGCTCCACAATTGCTCTGATGAACATTTAAAGAATATTTTGGACCTCAACACTTTGAAGCTTAACATTCTGAACATGCAGGGCAGGCGCGTGCTGCAGCCCCTCGTCAAGATGAGCTTCCTCGGCGCCGCGCAGAACCCCGCCCTCAAGGAGATCTGCGAGCCGAGCAACCACCTAGTGGGTGAGTGACGGGGGGGGCGACCTCCATGGGGGGCTGCTATTCCAGCGCGGTGATCCACGCAGTGATCCGCGCAGCTGCTTTATTGGAAGCGCTTTACTCGAACTGCCTTCCTTCATTCGAACTTCCTTCCTTCATTCGCACCGCCTTCTTTCACCCCCCTCAGACGAGACCCTCTCCAAGCTGCTCAACCTGCTCTCGACCGGTTCGCACGAACTCCTCGCGGCCGAGGTGGAAAAGCGCGGCTTCGACGAGGACTACATCCAGGAGGAAATCAAAAACATAAACGAAAGCGACAACAACGTTCGGGACAAGGGCGAAGACGAAGTGGAAAATCTCATTTTTGAAGACTTGTGA

>Plasmodium_vivax_pvron4_haplotype_15_KX513814
ATGTCTCGTAAAAGGGTTTTTCTTCTGTGCATTTTTCTGGCCATTTCCGCCGTTGTTGACGAAGCCGAGTCGTTCAGGAGTAAGCAAAAAGAAAGGAAAAAAAAGGAGAGATAGGTAGAGAGGGGCATCACACGCAACTGCTATACGCATGCAACTGCGATACGCACGTGACTGCGGTACACACCTGTGCAATGGCGCGTGCCGTATGCATGCTGTCCACGGCGCTCCACCCCCAAAGCAACGAAATAAAAAATAAAAAGTAAATAAATAAATAAATAAATTCCCCCTTTCAGAGCCAGACGCGGCAGCGAACGTCTCCTTCCTGGAGTTCACAGCAGATGGCAACGCTGAAGAGGGGCAGGCGCAGCCAAGTGAACCCATCGTTAACACCCAGCCGCTGCAGGAAAATGTAAGTGAAGCCGCTCCCCACTCGGAGGAGTCCACTGGGGGAAGCGCGGAGAAGGGAAGTGGCGGCCACGAGGAAACCCCCCACGCAGGAGAACATGACAAAGGTAGTGGCGGAAGCAACGGGAGCAGCGAAAGCAACGGAAGCGTCTTGGCTGATGGCCACGCCGAAGAAGCGCCGAACGAGCAGGTGAGTAGCGAGAAGAACGACGGACACAGTGAAAGCAGCACCACGGGCTCACACTCAGATAAGGAGGAGCTGGACTTGTATACGTCCTCCCCCTCCGATAAAGAAGAAAACAGCGCCCCTGCCATGGGTGGTATGCACAACACGGTAGGCCTGAGGGGGGGAAGCGCCTCTGAATCGGCGGCCCCAAGTGAAGAGAAAGCATCCGAAGAGAATGTCCCCCATGAAGTGGCAGATAAAAATGGGGAGGACACCTCACAGGAGGGTTCCCACGCGGGAGCGCTGTCACCTGCGCATGTGGGTGGCGAGAGTGGCGAGAGTGGCGGCGAGCACGGAGAGCACGGTGAACACGCTGAACATGGGGAGCACGGAGAGCACGGTGAACACGCTGAACATGGGGAGCACGGAGAGCACGGTGAACATGGCGAGCACGGTGAACATGCTGAACAGGAGGAGCACCAAATCTATGGGACGATTCACCCCGAGGCGGAAGCCTCCATTTTGCCCGCGCTGAAGGAAAAGGGCATCCACGTGTCCAGCCCAGAAAGGGTAATCCTCGAGATCATCGAAAGCGCCAAGGAGGGAATAAAAGGATTGCTGAAGCTCCGGAAGAGCAAAGACACAGGCAAGCTGCTGGAGGAGGCACTAGAAAAGCTAAACATAAACCAAAGGGATCTGCATGCAAACAATAATTTCATTACCCTAGAAATGTATGACCGGATCCTCTCCGAAATGTTTAAAATATTAACAGAAATGTCATTCTATAAGGATGGCCATTTTTACGAAACGTTAGGTTTGAATAAATCTATACTAAATCAATCGCTGAAAGAAATTAAAATAAAAATGTTGAGGACCATTGGAGTGCCATACACGAAGCTACCGCCAATCGTTAAGAACAAAGAGAAGGAAAGCACATGTGCTGCGAACAATCTCATCATTAGCATTACATCAAAAGAGCTAGCTCAACGAATGGCTATCATGTTCGCAAAATGGCTAGCTCCAGAAGAATACGGGTCTGTCGTCGATTTAGATAAAAGCATAGAATTAAATGTCCTCTGCGCAGGGGCACCTATCCTAGTACAGCAATGGAAATATTACCAAAACATGTTAGGGTTCGAAACGGGAAATGAACATGCCTTCTTAAACCTCATCGATGAGTTGCTAGTCATCGACAAGAGACACAGTAACAATGAAGCGTATTCAAAAGTGATAAGGAAAATAAAAAAATCGAAAGCCTTTAATTATTGTACTAAAGTTATGAGGATTGCAGGGAATATTTCTTCCATTCCATTTAATCATGAAAATAATAAAACGCCTAGCTACTCCATCATCGGGTCGTTAGGTAACCTGGTGAAGGCTCACATGGGGAACTACTACGTTGCCATTGCTAATAGGATTAACTCCTATTTTGCCTATGCCGAGAAGAGGAACAAAAAAAACAGCCCCTTAAAAGTTGTCTCCGTCTGTACTCTCCTTCATTTGACCGACATGCTCCACAATTGCTCTGATGAACATTTAAAGAATATTTTGGACCTCAACACTTTGAAGCTTAACATTCTGAACATGCAGGGCAGGCGCGTGCTGCAGCCCCTCGTCAAGATGAGCTTCCTCGGCGCCGCGCAGAACCCCGCCCTCAAGGAGATCTGCGAGCCGAGCAACCACCTAGTGGGTGAGTGACGGGGGGGGCGACCTCCATGGGGGGCTGCTATTCCAGCGCGGTGATCCACGCAGTGATCCGCGCAGCTGCTTTATTGGAAGCGCTTTACTCGAACTGCCTTCCTTCATTCGAACTTCCTTCCTTCATTCGCACCGCCTTCTTTCACCCCCCTCAGACGAGACCCTCTCCAAGCTGCTCAACCTGCTCTCGACCGGTTCGCACGAACTCCTCGCGGCCGAGGTGGAAAAGCGCGGCTTCGACGAGGACTACATCCAGGAGGAAATCAAAAACATAAACGAAAGCGACAACAACGTTCGGGACAAGGGCGAAGACGAAGTGGAAAATCTCATTTTTGAAGACTTGTGA

>Plasmodium_vivax_pvron4_haplotype_16_KX513815
ATGTCTCGTAAAAGGGTTTTTCTTCTGTGCATTTTTCTGGCCATTTCCGCCGTTGTTGACGAAGCCGAGTCGTTCAGGAGTAAGCAAAAAGAAAGGAAAAAAAAGGAGAGATAGGTAGAGAGGGGCATCACACGCAACTGCTATACGCATGCAACTGCGATACGCACGTGACTGCGGTACACACCTGTGCAATGGCGCGTGCCGTATGCATGCTGTCCACGGCGCTCCACCCCCAAAGCAACGAAATAAAAAATAAAAAGTAAATAAATAAATAAATAAATTCCCCCTTTCAGAGCCGGACGCGGCAGCGAACGTCTCCTTCCTGGAGTTCACAGCAGATGGCAACGCTGAAGAGGGGCAGGCGCAGCCAAGTGAACCCATCGTTAACACCCAGCCGCTGCAGGAAAATGTAAGTGAAGCCGCTCCCCACTCGGAGGAGTCCACTGGGGGAAGCGCGGAGAAGGGAAGTGGCGGCCACGAGGAAACCCCCCACGCAGGAGAACATGACAAAGGTAGTGGCGGAAGCAACGGGAGCAGCGAAAGCAACGGAAGCGTCTTGGCTGATGGCCACGCCGAAGAAGCGCCGAACGAGCAGGTGAGTAGCGAGAAGAACGACGGACACAGTGAAAGCAGCACCACGGGCTCACACTCAGATAAGGAGGAGCTGGACTTGTATACGTCCTCCCCCTCCGATAAAGAAGAAAACAGCGCCCCTGCCATGGGTGGTATGCACAACACGGTAGGCCTGAGGGGGGGAAGCGCCTCTGAATCGGCGGCCCCAAGTGAAGAGAAAGCATCCGAAGAGAATGGCCCCCATGAAGTGGCAGATAAAAATGGGGAGGACACCTCACAGGAGGGTTCCCACGCGGGAGCGCTGTCACCTGCGCATGTGGGTGGCGAGAGTGGCGAGAGTGGCGGCGAGCACGGAGAGCACGGTGAACACGCTGAACATGGGGAGCACGGAGAGCACGGTGAACATGGCGAGCACGGTGAACATGCTGAACAGGAGGAGCACCAAATCTATGGGACGATTCACCCCGAGGCGGAAGCCTCCATTTTGCCCGCGCTGAAGGAAAAGGGCATCCACGTGTCCAGCCCAGAAAGGGTAATCCTCGAGATCATCGAAAGCGCCAAGGAGGGAATAAAAGGATTGCTGAAGCTCCGGAAGAGCAAAGACACAGGCAAGCTGCTGGAGGAGGCACTAGAAAAGCTAAACATAAACCAAAGGGATCTGCATGCAAACAATAATTTCATTACCCTAGAAATGTATGACCGGATCCTCTCCGAAATGTTTAAAATATTAACAGAAATGTCATTCTATAAGGATGGCCATTTTTACGAAACGTTAGGTTTGAATAAATCTATACTAAATCAATCGCTGAAAGAAATTAAAATAAAAATGTTGAGGACCATTGGAGTGCCATACACGAAGCTACCGCCAATCGTTAAGAACAAAGAGAAGGAAAGCACATGTGCTGCGAACAATCTCATCATTAGCATTACATCAAAAGAGCTAGCTCAACGAATGGCTATCATGTTCGCAAAATGGCTAGCTCCAGAAGAATACGGGTCTGTCGTCGATTTAGATAAAAGCATAGAATTAAATGTCCTCTGCGCAGGGGCACCTATCCTAGTACAGCAATGGAAATATTACCAAAACATGTTAGGGTTCGAAACGGGAAATGAACATGCCTTCTTAAACCTCATCGATGAGTTGCTAGTCATCGACAAGAGACACAGTAACAATGAAGCGTATTCAAAAGTGATAAGGAAAATAAAAAAATCGAAAGCCTTTAATTATTGTACTAAAGTTATGAGGATTGCAGGGAATATTTCTTCCATTCCATTTAATCATGAAAATAATAAAACGCCTAGCTACTCCATCATCGGGTCGTTAGGTAACCTGGTGAAGGCTCACATGGGGAACTACTACGTTGCCATTGCTAATAGGATTAACTCCTATTTTGCCTATGCCGAGAAGAGGAACAAAAAAAACAGCCCCTTAAAAGTTGTCTCCGTCTGTACTCTCCTTCATTTGACCGACATGCTCCACAATTGCTCTGATGAACATTTAAAGAATATTTTGGACCTCAACACTTTGAAGCTTAACATTCTGAACATGCAGGGCAGGCGCGTGCTGCAGCCCCTCGTCAAGATGAGCTTCCTCGGCGCCGCGCAGAACCCCGCCCTCAAGGAGATCTGCGAGCCGAGCAACCACCTAGTGGGTGAGTGACGGGGGGGGCGACCTCCATGGGGGGCTGCTATTCCAGCGCGGTGATCCACGCAGTGATCCGCGCAGCTGCTTTATTGGAAGCGCTTTACTCGAACTGCCTTCCTTCATTCGAACTTCCTTCCTTCATTCGCACCGCCTTCTTTCACCCCCCTCAGACGAGACCCTCTCCAAGCTGCTCAACCTGCTCTCGACCGGTTCGCACGAACTCCTCGCGGCCGAGGTGGAAAAGCGCGGCTTCGACGAGGACTACATCCAGGAGGAAATCAAAAACATAAACGAAAGCGACAACAACGTTCGGGACAAGGGCGAAGACGAAGTGGAAAATCTCATTTTTGAAGACTTGTGA

>Plasmodium_vivax_pvron4_haplotype_17_KX513816
ATGTCTCGTAAAAGGGTTTTTCTTCTGTGCATTTTTCTGGCCATTTCCGCCGTTGTTGACGAAGCCGAGTCGTTCAGGAGTAAGCAAAAAGAAAGGAAAAAAAAGGAGAGATAGGTAGAGAGGGGCATCACACGCAACTGCTATACGCATGCAACTGCGATACGCACGTGACTGCGGTACACACCTGTGCAATGGCGCGTGCCGTATGCATGCTGTCCACGGCGCTCCACCCCCAAAGCAACGAAATAAAAAATAAAAAGTAAATAAATAAATAAATAAATTCCCCCTTTCAGAGCCGGACGCGGCAGCGAACGTCTCCTTCCTGGAGTTCACAGCAGATGGCAACGCTGAAGAGGGGCAGGCGCAGCCAAGTGAACCCATCGTTAACACCCAGCCGCTGCAGGAAAATGTAAGTGAAGCCGCTCCCCACTCGGAGGAGTCCACTGGGGGAAGCGCGGAGAAGGGAAGTGGCGGCCACGAGGAAACCCCCCACGCAGGAGAACATGACAAAGGTAGTGGCGGAAGCAACGGGAGCAGCGAAAGCAACGGAAGCGTCTTGGCTGATGGCCACGCCGAAGAAGCGCCGAACGAGCAGGTGAGTAGCGAGAAGAACGACGGACACAGTGAAAGCAGCACCACGGGCTCACACTCAGATAAGGAGGAGCTGGACTTGTATACGTCCTCCCCCTCCGATAAAGAAGAAAACAGCGCCCCTGCCATGGGTGGTATGCACAACACGGTAGGCCTGAGGGGGGGAAGCGCCTCTGAATCGGCGGCCCCAAGTGAAGAGAAAGCATCCGAAGAGAATGTCCCCCATGAAGTGGCAGATAAAAATGGGGAGGACACCTCACAGGAGGGTTCCCACGCGGGAGCGCTGTCACCTGCGCATGTGGGTGGCGAGAGTGGCGAGAGTGGCGGCGAGCACGGAGAGCACGGTGAACACGCTGAACATGGGGAGCACGGAGAGCACGGTGAACACGCTGAACATGGGGAGCACGGAGAGCACGGTGAACACGCTGAACATGGGGAGCACGGAGAGCACGGTGAACACGCTGAACATGGGGAGCACGGAGAGCACGGTGAACACGCTGAACATGGGGAGCACGGAGAGCACGGTGAACACGCTGAACATGGGGAGCACGGAGAGCACGGTGAACACGCTGAACATGGGGAGCACGGAGAGCACGGTGAACATGGCGAGCACGGTGAACATGCTGAACAGGAGGAGCACCAAATCTATGGGACGATTCACCCCGAGGCGGAAGCCTCCATTTTGCCCGCGCTGAAGGAAAAGGGCATCCACGTGTCCAGCCCAGAAAGGGTAATCCTCGAGATCATCGAAAGCGCCAAGGAGGGAATAAAAGGATTGCTGAAGCTCCGGAAGAGCAAAGACACAGGCAAGCTGCTGGAGGAGGCACTAGAAAAGCTAAACATAAACCAAAGGGATCTGCATGCAAACAATAATTTCATTACCCTAGAAATGTATGACCGGATCCTCTCCGAAATGTTTAAAATATTAACAGAAATGTCATTCTATAAGGATGGCCATTTTTACGAAACGTTAGGTTTGAATAAATCTATACTAAATCAATCGCTGAAAGAAATTAAAATAAAAATGTTGAGGACCATTGGAGTGCCATACACGAAGCTACCGCCAATCGTTAAGAACAAAGAGAAGGAAAGCACATGTGCTGCGAACAATCTCATCATTAGCATTACATCAAAAGAGCTAGCTCAACGAATGGCTATCATGTTCGCAAAATGGCTAGCTCCAGAAGAATACGGGTCTGTCGTCGATTTAGATAAAAGCATAGAATTAAATGTCCTCTGCGCAGGGGCACCTATCCTAGTACAGCAATGGAAATATTACCAAAACATGTTAGGGTTCGAAACGGGAAATGAACATGCCTTCTTAAACCTCATCGATGAGTTGCTAGTCATCGACAAGAGACACAGTAACAATGAAGCGTATTCAAAAGTGATAAGGAAAATAAAAAAATCGAAAGCCTTTAATTATTGTACTAAAGTTATGAGGATTGCAGGGAATATTTCTTCCATTCCATTTAATCATGAAAATAATAAAACGCCTAGCTACTCCATCATCGGGTCGTTAGGTAACCTGGTGAAGGCTCACATGGGGAACTACTACGTTGCCATTGCTAATAGGATTAACTCCTATTTTGCCTATGCCGAGAAGAGGAACAAAAAAAACAGCCCCTTAAAAGTTGTCTCCGTCTGTACTCTCCTTCATTTGACCGACATGCTCCACAATTGCTCTGATGAACATTTAAAGAATATTTTGGACCTCAACACTTTGAAGCTTAACATTCTGAACATGCAGGGCAGGCGCGTGCTGCAGCCCCTCGTCAAGATGAGCTTCCTCGGCGCCGCGCAGAACCCCGCCCTCAAGGAGATCTGCGAGCCGAGCAACCACCTAGTGGGTGAGTGACGGGGGGGGCGACCTCCATGGGGGGCTGCTATTCCAGCGCGGTGATCCACGCAGTGATCCGCGCAGCTGCTTTATTGGAAGCGCTTTACTCGAACTGCCTTCCTTCATTCGAACTTCCTTCCTTCATTCGCACCGCCTTCTTTCACCCCCCTCAGACGAGACCCTCTCCAAGCTGCTCAACCTGCTCTCGACCGGTTCGCACGAACTCCTCGCGGCCGAGGTGGAAAAGCGCGGCTTCGACGAGGACTACATCCAGGAGGAAATCAAAAACATAAACGAAAGCGACAACAACGTTCGGGACAAGGGCGAAGACGAAGTGGAAAATCTCATTTTTGAAGACTTGTGA

>Plasmodium_vivax_pvron4_haplotype_18_KX513817
ATGTCTCGTAAAAGGGTTTTTCTTCTGTGCATTTTTCTGGCCATTTCCGCCGTTGTTGACGAAGCCGAGTCGTTCAGGAGTAAGCAAAAAGAAAGGAAAAAAAAGGAGAGATAGGTAGAGAGGGGCATCACACGCAACTGCTATACGCATGCAACTGCGATACGCACGTGACTGCGGTACACACCTGTGCAATGGCGCGTGCCGTATGCATGCTGTCCACGGCGCTCCACCCCCAAAGCAACGAAATAAAAAATAAAAAGTAAATAAATAAATAAATAAATTCCCCCTTTCAGAGCCGGACGCGGCAGCGAACGTCTCCTTCCTGGAGTTCACAGCAGATGGCAACGCTGAAGAGGGGCAGGCGCAGCCAAGTGAACCCATCGTTAACACCCAGCCGCTGCAGGAAAATGTAAGTGAAGCCGCTCCCCACTCGGAGGAGTCCACTGGGGGAAGCGCGGAGAAGGGAAGTGGCGGCCACGAGGAAACCCCCCACGCAGGAGAACATGACAAAGGTAGTGGCGGAAGCAACGGGAGCAGCGAAAGCAACGGAAGCGTCTTGGCTGATGGCCACGCCGAAGAAGCGCCGAACGAGCAGGTGAGTAGCGAGAAGAACGACGGACACAGTGAAAGCAGCACCACGGGCTCACACTCAGATAAGGAGGAGCTGGACTTGTATACGTCCTCCCCCTCCGATAAAGAAGAAAACAGCGCCCCTGCCATGGGTGGTATGCACAACACGGTAGGCCTGAGGGGGGGAAGCGCCTCTGAATCGGCGGCCCCAAGTGAAGAGAAAGCATCCGAAGAGAATGTCCCCCATGAAGTGGCAGATAAAAATGGGGAGGACACCTCACAGGAGGGTTCCCACGCGGGAGCGCTGTCACCTGCGCATGTGGGTGGCGAGAGTGGCGAGAGTGGCGGCGAGCACGGAGAGCACGGTGAACACGCTGAACATGGGGAGCACGGAGAGCACGGTGAACATGGCGAGCACGGTGAACATGCTGAACAGGAGGAGCACCAAATCTATGGGACGATTCACCCCGAGGCGGAAGCCTCCATTTTGCCCGCGCTGAAGGAAAAGGGCATCCACGTGTCCAGCCCAGAAAGGGTAATCCTCGAGATCATCGAAAGCGCCAAGGAGGGAATAAAAGGATTGCTGAAGCTCCGGAAGAGCAAAGACACAGGCAAGCTGCTGGAGGAGGCACTAGAAAAGCTAAACATAAACCAAAGGGATCTGCATGCAAACAATAATTTCATTACCCTAGAAATGTATGACCGGATCCTCTCCGAAATGTTTAAAATATTAACAGAAATGTCATTCTATAAGGATGGCCATTTTTACGAAACGTTAGGTTTGAATAAATCTATACTAAATCAATCGCTGAAAGAAATTAAAATAAAAATGTTGAGGACCATTGGAGTGCCATACACGAAGCTACCGCCAATCGTTAAGAACAAAGAGAAGGAAAGCACATGTGCTGCGAACAATCTCATCATTAGCATTACATCAAAAGAGCTAGCTCAACGAATGGCTATCATGTTCGCAAAATGGCTAGCTCCAGAAGAATACGGGTCTGTCGTCGATTTAGATAAAAGCATAGAATTAAATGTCCTCTGCGCAGGGGCACCTATCCTAGTACAGCAATGGAAATATTACCAAAACATGTTAGGGTTCGAAACGGGAAATGAACATGCCTTCTTAAACCTCATCGATGAGTTGCTAGTCATCGACAAGAGACACAGTAACAATGAAGCGTATTCAAAAGTGATAAGGAAAATAAAAAAATCGAAAGCCTTTAATTATTGTACTAAAGTTATGAGGATTGCAGGGAATATTTCTTCCATTCCATTTAATCATGAAAATAATAAAACGCCTAGCTACTCCATCATCGGGTCGTTAGGTAACCTGGTGAAGGCTCACATGGGGAACTACTACGTTGCCATTGCTAATAGGATTAACTCCTATTTTGCCTATGCCGAGAAGAGGAACAAAAAAAACAGCCCCTTAAAAGTTGTCTCCGTCTGTACTCTCCTTCATTTGACCGACATGCTCCACAATTGCTCTGATGAACATTTAAAGAATATTTTGGACCTCAACACTTTGAAGCTTAACATTCTGAACATGCAGGGCAGGCGCGTGCTGCAGCCCCTCGTCAAGATGAGCTTCCTCGGCGCCGCGCAGAACCCCGCCCTCAAGGAGATCTGCGAGCCGAGCAACCACCTAGTGGGTGAGTGACGGGGGGGGCGACCTCCATGGGGGGCTGCTATTCCAGCGCGGTGATCCACGCAGTGATCCGCGCAGCTGCTTTATTGGAAGCGCTTTACTCGAACTGCCTTCCTTCATTCGAACTTCCTTCCTTCATTCGCACCGCCTTCTTTCACCCCCCTCAGACGAGACCCTCTCCAAGCTGCTCAACCTGCTCTCGACCGGTTCGCACGAACTCCTCGCGGCCGAGGTGGAAAAGCGCGGCTTCGACGAGGACTACATCCAGGAGGAAATCAAAAACATAAACGAAAGCGACAACAACGTTCGGGACAAGGGCGAAGACGAAGTGGAAAATCTCATTTTTGAAGACTTGTGA

>Plasmodium_vivax_pvron4_haplotype_19_KX513818
ATGTCTCGTAAAAGGGTTTTTCTTCTGTGCATTTTTCTGGCCATTTCCGCCGTTGTTGACGAAGCCGAGTCGTTCAGGAGTAAGCAAAAAGAAAGGAAAAAAAAGGAGAGATAGGTAGAGAGGGGCATCACACGCAACTGCTATACGCATGCAACTGCGATACGCACGTGACTGCGGTACACACCTGTGCAATGGCGCGTGCCGTATGCATGCTGTCCACGGCGCTCCACCCCCAAAGCAACGAAATAAAAAATAAAAAGTAAATAAATAAATAAATAAATTCCCCCTTTCAGAGCCAGACGCGGCAGCGAACGTCTCCTTCCTGGAGTTCACAGCAGATGGCAACGCTGAAGAGGGGCAGGCGCAGCCAAGTGAACCCATCGTTAACACCCAGCCGCTGCAGGAAAATGTAAGTGAAGCCGCTCCCCACTCGGAGGAGTCCACTGGGGGAAGCGCGGAGAAGGGAAGTGGCGGCCACGAGGAAACCCCCCACGCAGGAGAACATGACAAAGGTAGTGGCGGAAGCAACGGGAGCAGCGAAAGCAACGGAAGCGTCTTGGCTGATGGCCACGCCGAAGAAGCGCCGAACGAGCAGGTGAGTAGCGAGAAGAACGACGGACACAGTGAAAGCAGCACCACGGGCTCACACTCAGATAAGGAGGAGCTGGACTTGTATACGTCCTCCCCCTCCGATAAAGAAGAAAACAGCGCCCCTGCCATGGGTGGTATGCACAACACGGTAGGCCTGAGGGGGGGAAGCGCCTCTGAATCGGCGGCCCCAAGTGAAGAGAAAGCATCCGAAGAGAATGTCCCCCATGAAGTGGCAGATAAAAATGGGGAGGACACCTCACAGGAGGGTTCCCACGCGGGAGCGCTGTCACCTGCGCATGTGGGTGGCGAGAGTGGCGAGAGTGGCGGCGAGCACGGAGAGCACGGTGAACACGCTGAACATGGGGAGCACGGAGAGCACGGTGAACACGCTGAACATGGGGAGCACGGAGAGCACGGTGAACACGCTGAACATGGGGAGCACGGAGAGCACGGTGAACATGCTGAACAGGAGGAGCACCAAATCTATGGGACGATTCACCCCGAGGCGGAAGCCTCCATTTTGCCCGCGCTGAAGGAAAAGGGCATCCACGTGTCCAGCCCAGAAAGGGTAATCCTCGAGATCATCGAAAGCGCCAAGGAGGGAATAAAAGGATTGCTGAAGCTCCGGAAGAGCAAAGACACAGGCAAGCTGCTGGAGGAGGCACTAGAAAAGCTAAACATAAACCAAAGGGATCTGCATGCAAACAATAATTTCATTACCCTAGAAATGTATGACCGGATCCTCTCCGAAATGTTTAAAATATTAACAGAAATGTCATTCTATAAGGATGGCCATTTTTACGAAACGTTAGGTTTGAATAAATCTATACTAAATCAATCGCTGAAAGAAATTAAAATAAAAATGTTGAGGACCATTGGAGTGCCATACACGAAGCTACCGCCAATCGTTAAGAACAAAGAGAAGGAAAGCACATGTGCTGCGAACAATCTCATCATTAGCATTACATCAAAAGAGCTAGCTCAACGAATGGCTATCATGTTCGCAAAATGGCTAGCTCCAGAAGAATACGGGTCTGTCGTCGATTTAGATAAAAGCATAGAATTAAATGTCCTCTGCGCAGGGGCACCTATCCTAGTACAGCAATGGAAATATTACCAAAACATGTTAGGGTTCGAAACGGGAAATGAACATGCCTTCTTAAACCTCATCGATGAGTTGCTAGTCATCGACAAGAGACACAGTAACAATGAAGCGTATTCAAAAGTGATAAGGAAAATAAAAAAATCGAAAGCCTTTAATTATTGTACTAAAGTTATGAGGATTGCAGGGAATATTTCTTCCATTCCATTTAATCATGAAAATAATAAAACGCCTAGCTACTCCATCATCGGGTCGTTAGGTAACCTGGTGAAGGCTCACATGGGGAACTACTACGTTGCCATTGCTAATAGGATTAACTCCTATTTTGCCTATGCCGAGAAGAGGAACAAAAAAAACAGCCCCTTAAAAGTTGTCTCCGTCTGTACTCTCCTTCATTTGACCGACATGCTCCACAATTGCTCTGATGAACATTTAAAGAATATTTTGGACCTCAACACTTTGAAGCTTAACATTCTGAACATGCAGGGCAGGCGCGTGCTGCAGCCCCTCGTCAAGATGAGCTTCCTCGGCGCCGCGCAGAACCCCGCCCTCAAGGAGATCTGCGAGCCGAGCAACCACCTAGTGGGTGAGTGACGGGGGGGGCGACCTCCATGGGGGGCTGCTATTCCAGCGCGGTGATCCACGCAGTGATCCGCGCAGCTGCTTTATTGGAAGCGCTTTACTCGAACTGCCTTCCTTCATTCGAACTTCCTTCCTTCATTCGCACCGCCTTCTTTCACCCCCCTCAGACGAGACCCTCTCCAAGCTGCTCAACCTGCTCTCGACCGGTTCGCACGAACTCCTCGCGGCCGAGGTGGAAAAGCGCGGCTTCGACGAGGACTACATCCAGGAGGAAATCAAAAACATAAACGAAAGCGACAACAACGTTCGGGACAAGGGCGAAGACGAAGTGGAAAATCTCATTTTTGAAGACTTGTGA

>Plasmodium_vivax_pvron4_haplotype_20_KX513819
ATGTCTCGTAAAAGGGTTTTTCTTCTGTGCATTTTTCTGGCCATTTCCGCCGTTGTTGACGAAGCCGAGTCGTTCAGGAGTAAGCAAAAAGAAAGGAAAAAAAAGGAGAGATAGGTAGAGAGGGGCATCACACGCAACTGCTATACGCATGCAACTGCGATACGCACGTGACTGCGGTACACACCTGTGCAATGGCGCGTGCCGTATGCATGCTGTCCACGGCGCTCCACCCCCAAAGCAACGAAATAAAAAATAAAAAGTAAATAAATAAATAAATAAATTCCCCCTTTCAGAGCCGGACGCGGCAGCGAACGTCTCCTTCCTGGAGTTCACAGCAGATGGCAACGCTGAAGAGGGGCAGGCGCAGCCAAGTGAACCCATCGTTAACACCCAGCCGCTGCAGGAAAATGTAAGTGAAGCCGCTCCCCACTCGGAGGAGTCCACTGGGGGAAGCGCGGAGAAGGGAAGTGGCGGCCACGAGGAAACCCCCCACGCAGGAGAACATGACAAAGGTAGTGGCGGAAGCAACGGGAGCAGCGAAAGCAACGGAAGCGTCTTGGCTGATGGCCACGCCGAAGAAGCGCCGAACGAGCAGGTGAGTAGCGAGAAGAACGACGGACACAGTGAAAGCAGCACCACGGGCTCACACTCAGATAAGGAGGAGCTGGACTTGTATACGTCCTCCCCCTCCGATAAAGAAGAAAACAGCGCCCCTGCCATGGGTGGTATGCACAACACGGTAGGCCTGAGGGGGGGAAGCGCCTCTGAATCGGCGGCCCCAAGTGAAGAGAAAGCATCCGAAGAGAATGTCCCCCATGAAGTGGCAGATAAAAATGGGGAGGACACCTCACAGGAGGGTTCCCACGCGGGAGCGCTGTCACCTGCGCATGTGGGTGGCGAGAGTGGCGAGAGTGGCGGCGAGCACGGAGAGCACGGTGAACACGCTGAACATGGGGAGCACGGAGAGCACGGTGAACACGCTGAACATGGGGAGCACGGAGAGCACGGTGAACATGGCGAGCACGGTGAACATGCTGAACAGGAGGAGCACCAAATCTATGGGACGATTCACCCCGAGGCGGAAGCCTCCATTTTGCCCGCGCTGAAGGAAAAGGGCATCCACGTGTCCAGCCCAGAAAGGGTAATCCTCGAGATCATCGAAAGCGCCAAGGAGGGAATAAAAGGATTGCTGAAGCTCCGGAAGAGCAAAGACACAGGCAAGCTGCTGGAGGAGGCACTAGAAAAGCTAAACATAAACCAAAGGGATCTGCATGCAAACAATAATTTCATTACCCTAGAAATGTATGACCGGATCCTCTCCGAAATGTTTAAAATATTAACAGAAATGTCATTCTATAAGGATGGCCATTTTTACGAAACGTTAGGTTTGAATAAATCTATACTAAATCAATCGCTGAAAGAAATTAAAATAAAAATGTTGAGGACCATTGGAGTGCCATACACGAAGCTACCGCCAATCGTTAAGAACAAAGAGAAGGAAAGCACATGTGCTGCGAACAATCTCATCATTAGCATTACATCAAAAGAGCTAGCTCAACGAATGGCTATCATGTTCGCAAAATGGCTAGCTCCAGAAGAATACGGGTCTGTCGTCGATTTAGATAAAAGCATAGAATTAAATGTCCTCTGCGCAGGGGCACCTATCCTAGTACAGCAATGGAAATATTACCAAAACATGTTAGGGTTCGAAACGGGAAATGAACATGCCTTCTTAAACCTCATCGATGAGTTGCTAGTCATCGACAAGAGACACAGTAACAATGAAGCGTATTCAAAAGTGATAAGGAAAATAAAAAAATCGAAAGCCTTTAATTATTGTACTAAAGTTATGAGGATTGCAGGGAATATTTCTTCCATTCCATTTAATCATGAAAATAATAAAACGCCTAGCTACTCCATCATCGGGTCGTTAGGTAACCTGGTGAAGGCTCACATGGGGAACTACTACGTTGCCATTGCTAATAGGATTAACTCCTATTTTGCCTATGCCGAGAAGAGGAACAAAAAAAACAGCCCCTTAAAAGTTGTCTCCGTCTGTACTCTCCTTCATTTGACCGACATGCTCCACAATTGCTCTGATGAACATTTAAAGAATATTTTGGACCTCAACACTTTGAAGCTTAACATTCTGAACATGCAGGGCAGGCGCGTGCTGCAGCCCCTCGTCAAGATGAGCTTCCTCGGCGCCGCGCAGAACCCCGCCCTCAAGGAGATCTGCGAGCCGAGCAACCACCTAGTGGGTGAGTGACGGGGGGGGCGACCTCCATGGGGGGCTGCTATTCCAGCGCGGTGATCCACGCAGTGATCCGCGCAGCTGCTTTATTGGAAGCGCTTTACTCGAACTGCCTTCCTTCATTCGAACTTCCTTCCTTCATTCGCACCGCCTTCTTTCACCCCCCTCAGACGAGACTCTCTCCAAGCTGCTCAACCTGCTCTCGACCGGTTCGCACGAACTCCTCGCGGCCGAGGTGGAAAAGCGCGGCTTCGACGAGGACTACATCCAGGAGGAAATCAAAAACATAAACGAAAGCGACAACAACGTTCGGGACAAGGGCGAAGACGAAGTGGAAAATCTCATTTTTGAAGACTTGTGA

>Plasmodium_vivax_pvron4_haplotype_21_KX513820
ATGTCTCGTAAAAGGGTTTTTCTTCTGTGCATTTTTCTGGCCATTTCCGCCGTTGTTGACGAAGCCGAGTCGTTCAGGAGTAAGCAAAAAGAAAGGAAAAAAAAGGAGAGATAGGTAGAGAGGGGCATCACACGCAACTGCTATACGCATGCAACTGCGATACGCACGTGACTGCGGTACACACCTGTGCAATGGCGCGTGCCGTATGCATGCTGTCCACGGCGCTCCACCCCCAAAGCAACGAAATAAAAAATAAAAAGTAAATAAATAAATAAATAAATTCCCCCTTTCAGAGCCAGACGCGGCAGCGAACGTCTCCTTCCTGGAGTTCACAGCAGATGGCAACGCTGAAGAGGGGCAGGCGCAGCCAAGTGAACCCATCGTTAACACCCAGCCGCTGCAGGAAAATGTAAGTGAAGCCGCTCCCCACTCGGAGGAGTCCACTGGGGGAAGCGCGGAGAAGGGAAGTGGCGGCCACGAGGAAACCCCCCACGCAGGAGAACATGACAAAGGTAGTGGCGGAAGCAACGGGAGCAGCGAAAGCAACGGAAGCGTCTTGGCTGATGGCCACGCCGAAGAAGCGCCGAACGAGCAGGTGAGTAGCGAGAAGAACGACGGACACAGTGAAAGCAGCACCACGGGCTCACACTCAGATAAGGAGGAGCTGGACTTGTATACGTCCTCCCCCTCCGATAAAGAAGAAAACAGCGCCCCTGCCATGGGTGGTATGCACAACACGGTAGGCCTGAGGGGGGGAAGCGCCTCTGAATCGGCGGCCCCAAGTGAAGAGAAAGCATCCGAAGAGAATGTCCCCCATGAAGTGGCAGATAAAAATGGGGAGGACACCTCACAGGAGGGTTCCCACGCGGGAGCGCTGTCACCTGCGCATGTGGGTGGCGAGAGTGGCGAGAGTGGCGGCGAGCACGGAGAGCACGGTGAACACGCTGAACATGGGGAGCACGGAGAGCACGGTGAACACGCTGAACATGGGGAGCACGGAGAGCACGGTGAACACGCTGAACATGGGGAGCACGGAGAGCACGGTGAACATGGCGAGCACGGTGAACATGCTGAACAGGAGGAGCACCAAATCTATGGGACGATTCACCCCGAGGCGGAAGCCTCCATTTTGCCCGCGCTGAAGGAAAAGGGCATCCACGTGTCCAGCCCAGAAAGGGTAATCCTCGAGATCATCGAAAGCGCCAAGGAGGGAATAAAAGGATTGCTGAAGCTCCGGAAGAGCAAAGACACAGGCAAGCTGCTGGAGGAGGCACTAGAAAAGCTAAACATAAACCAAAGGGATCTGCATGCAAACAATAATTTCATTACCCTAGAAATGTATGACCGGATCCTCTCCGAAATGTTTAAAATATTAACAGAAATGTCATTCTATAAGGATGGCCATTTTTACGAAACGTTAGGTTTGAATAAATCTATACTAAATCAATCGCTGAAAGAAATTAAAATAAAAATGTTGAGGACCATTGGAGTGCCATACACGAAGCTACCGCCAATCGTTAAGAACAAAGAGAAGGAAAGCACATGTGCTGCGAACAATCTCATCATTAGCATTACATCAAAAGAGCTAGCTCAACGAATGGCTATCATGTTCGCAAAATGGCTAGCTCCAGAAGAATACGGGTCTGTCGTCGATTTAGATAAAAGCATAGAATTAAATGTCCTCTGCGCAGGGGCACCTATCCTAGTACAGCAATGGAAATATTACCAAAACATGTTAGGGTTCGAAACGGGAAATGAACATGCCTTCTTAAACCTCATCGATGAGTTGCTAGTCATCGACAAGAGACACAGTAACAATGAAGCGTATTCAAAAGTGATAAGGAAAATAAAAAAATCGAAAGCCTTTAATTATTGTACTAAAGTTATGAGGATTGCAGGGAATATTTCTTCCATTCCATTTAATCATGAAAATAATAAAACGCCTAGCTACTCCATCATCGGGTCGTTAGGTAACCTGGTGAAGGCTCACATGGGGAACTACTACGTTGCCATTGCTAATAGGATTAACTCCTATTTTGCCTATGCCGAGAAGAGGAACAAAAAAAACAGCCCCTTAAAAGTTGTCTCCGTCTGTACTCTCCTTCATTTGACCGACATGCTCCACAATTGCTCTGATGAACATTTAAAGAATATTTTGGACCTCAACACTTTGAAGCTTAACATTCTGAACATGCAGGGCAGGCGCGTGCTGCAGCCCCTCGTCAAGATGAGCTTCCTCGGCGCCGCGCAGAACCCCGCCCTCAAGGAGATCTGCGAGCCGAGCAACCACCTAGTGGGTGAGTGACGGGGGGGGCGACCTCCATGGGGGGCTGCTATTCCAGCGCGGTGATCCACGCAGTGATCCGCGCAGCTGCTTTATTGGAAGCGCTTTACTCGAACTGCCTTCCTTCATTCGAACTTCCTTCCTTCATTCGCACCGCCTTCTTTCACCCCCCTCAGACGAGACTCTCTCCAAGCTGCTCAACCTGCTCTCGACCGGTTCGCACGAACTCCTCGCGGCCGAGGTGGAAAAGCGCGGCTTCGACGAGGACTACATCCAGGAGGAAATCAAAAACATAAACGAAAGCGACAACAACGTTCGGGACAAGGGCGAAGACGAAGTGGAAAATCTCATTTTTGAAGACTTGTGA

>Plasmodium_vivax_pvron4_haplotype_22_KX513821
ATGTCTCGTAAAAGGGTTTTTCTTCTGTGCATTTTTCTGGCCATTTCCGCCGTTGTTGACGAAGCCGAGTCGTTCAGGAGTAAGCAAAAAGAAAGGAAAAAAAAGGAGAGATAGGTAGAGAGGGGCATCACACGCAACTGCTATACGCATGCAACTGCGATACGCACGTGACTGCGGTACACACCTGTGCAATGGCGCGTGCCGTATGCATGCTGTCCACGGCGCTCCACCCCCAAAGCAACGAAATAAAAAATAAAAAGTAAATAAATAAATAAATAAATTCCCCCTTTCAGAGCCAGACGCGGCAGCGAACGTCTCCTTCCTGGAGTTCACAGCAGATGGCAACGCTGAAGAGGGGCAGGCGCAGCCAAGTGAACCCATCGTTAACACCCAGCCGCTGCAGGAAAATGTAAGTGAAGCCGCTCCCCACTCGGAGGAGTCCACTGGGGGAAGCGCGGAGAAGGGAAGTGGCGGCCACGAGGAAACCCCCCACGCAGGAGAACATGACAAAGGTAGTGGCGGAAGCAACGGGAGCAGCGAAAGCAACGGAAGCGTCTTGGCTGATGGCCACGCCGAAGAAGCGCCGAACGAGCAGGTGAGTAGCGAGAAGAACGACGGACACAGTGAAAGCAGCACCACGGGCTCACACTCAGATAAGGAGGAGCTGGACTTGTATACGTCCTCCCCCTCCGATAAAGAAGAAAACAGCGCCCCTGCCATGGGTGGTATGCACAACACGGTAGGCCTGAGGGGGGGAAGCGCCTCTGAATCGGCGGCCCCAAGTGAAGAGAAAGCATCCGAAGAGAATGTCCCCCATGAAGTGGCAGATAAAAATGGGGAGGACACCTCACAGGAGGGTTCCCACGCGGGAGCGCTGTCACCTGCGCATGTGGGTGGCGAGAGTGGCGAGAGTGGCGGCGAGCACGGAGAGCACGGTGAACACGCTGAACATGGGGAGCACGGAGAGCACGGTGAACACGCTGAACATGGGGAGCACGGAGAGCACGGTGAACATGGCGAGCACGGTGAACATGCTGAACAGGAGGAGCACCAAATCTATGGGACGATTCACCCCGAGGCGGAAGCCTCCATTTTGCCCGCGCTGAAGGAAAAGGGCATCCACGTGTCCAGCCCAGAAAGGGTAATCCTCGAGATCATCGAAAGCGCCAAGGAGGGAATAAAAGGATTGCTGAAGCTCCGGAAGAGCAAAGACACAGGCAAGCTGCTGGAGGAGGCACTAGAAAAGCTAAACATAAACCAAAGGGATCTGCATGCAAACAATAATTTCATTACCCTAGAAATGTATGACCGGATCCTCTCCGAAATGTTTAAAATATTAACAGAAATGTCATTCTATAAGGATGGCCATTTTTACGAAACGTTAGGTTTGAATAAATCTATACTAAATCAATCGCTGAAAGAAATTAAAATAAAAATGTTGAGGACCATTGGAGTGCCATACACGAAGCTACCGCCAATCGTTAAGAACAAAGAGAAGGAAAGCACATGTGCTGCGAACAATCTCATCATTAGCATTACATCAAAAGAGCTAGCTCAACGAATGGCTATCATGTTCGCAAAATGGCTAGCTCCAGAAGAATACGGGTCTGTCGTCGATTTAGATAAAAGCATAGAATTAAATGTCCTCTGCGCAGGGGCACCTATCCTAGTACAGCAATGGAAATATTACCAAAACATGTTAGGGTTCGAAACGGGAAATGAACATGCCTTCTTAAACCTCATCGATGAGTTGCTAGTCATCGACAAGAGACACAGTAACAATGAAGCGTATTCAAAAGTGATAAGGAAAATAAAAAAATCGAAAGCCTTTAATTATTGTACTAAAGTTATGAGGATTGCAGGGAATATTTCTTCCATTCCATTTAATCATGAAAATAATAAAACGCCTAGCTACTCCATCATCGGGTCGTTAGGTAACCTGGTGAAGGCTCACATGGGGAACTACTACGTTGCCATTGCTAATAGGATTAACTCCTATTTTGCCTATGCCGAGAAGAGGAACAAAAAAAACAGCCCCTTAAAAGTTGTCTCCGTCTGTACTCTCCTTCATTTGACCGACATGCTCCACAATTGCTCTGATGAACATTTAAAGAATATTTTGGACCTCAACACTTTGAAGCTTAACATTCTGAACATGCAGGGCAGGCGCGTGCTGCAGCCCCTCGTCAAGATGAGCTTCCTCGGCGCCGCGCAGAACCCCGCCCTCAAGGAGATCTGCGAGCCGAGCAACCACCTAGTGGGTGAGTGACGGGGGGGGCGACCTCCATGGGGGGCTGCTATTCCAGCGCGGTGATCCACGCAGTGATCCGCGCAGCTGCTTTATTGGAAGCGCTTTACTCGAACTGCCTTCCTTCATTCGAACTTCCTTCCTTCATTCGCACCGCCTTCTTTCACCCCCCTCAGACGAGACTCTCTCCAAGCTGCTCAACCTGCTCTCGACCGGTTCGCACGAACTCCTCGCGGCCGAGGTGGAAAAGCGCGGCTTCGACGAGGACTACATCCAGGAGGAAATCAAAAACATAAACGAAAGCGACAACAACGTTCGGGACAAGGGCGAAGACGAAGTGGAAAATCTCATTTTTGAAGACTTGTGA

>Plasmodium_vivax_pvron4_haplotype_23_KX513822
ATGTCTCGTAAAAGGGTTTTTCTTCTGTGCATTTTTCTGGCCATTTCCGCCGTTGTTGACGAAGCCGAGTCGTTCAGGAGTAAGCAAAAAGAAAGGAAAAAAAAGGAGAGATAGGTAGAGAGGGGCATCACACGCAACTGCTATACGCATGCAACTGCGATACGCACGTGACTGCGGTACACACCTGTGCAATGGCGCGTGCCGTATGCATGCTGTCCACGGCGCTCCACCCCCAAAGCAACGAAATAAAAAATAAAAAGTAAATAAATAAATAAATAAATTCCCCCTTTCAGAGCCAGACGCGGCAGCGAACGTCTCCTTCCTGGAGTTCACAGCAGATGGCAACGCTGAAGAGGGGCAGGCGCAGCCAAGTGAACCCATCGTTAACACCCAGCCGCTGCAGGAAAATGTAAGTGAAGCCGCTCCCCACTCGGAGGAGTCCACTGGGGGAAGCGCGGAGAAGGGAAGTGGCGGCCACGAGGAAACCCCCCACGCAGGAGAACATGACAAAGGTAGTGGCGGAAGCAACGGGAGCAGCGAAAGCAACGGAAGCGTCTTGGCTGATGGCCACGCCGAAGAAGCGCCGAACGAGCAGGTGAGTAGCGAGAAGAACGACGGACACAGTGAAAGCAGCACCACGGGCTCACACTCAGATAAGGAGGAGCTGGACTTGTATACGTCCTCCCCCTCCGATAAAGAAGAAAACAGCGCCCCTGCCATGGGTGGTATGCACAACACGGTAGGCCTGAGGGGGGGAAGCGCCTCTGAATCGGCGGCCCCAAGTGAAGAGAAAGCATCCGAAGAGAATGTCCCCCATGAAGTGGCAGATAAAAATGGGGAGGACACCTCACAGGAGGGTTCCCACGCGGGAGCGCTGTCACCTGCGCATGTGGGTGGCGAGAGTGGCGAGAGTGGCGGCGAGCACGGAGAGCACGGTGAACACGCTGAACATGGGGAGCACGGAGAGCACGGTGAACACGCTGAACATGGGGAGCACGGAGAGCACGGTGAACACGCTGAACATGGGGAGCACGGAGAGCACGGTGAACATGGCGAGCACGGTGAACATGCTGAACAGGAGGAGCACCAAATCTATGGGACGATTCACCCCGAGGCGGAAGCCTCCATTTTGCCCGCGCTGAAGGAAAAGGGCATCCACGTGTCCAGCCCAGAAAGGGTAATCCTCGAGATCATCGAAAGCGCCAAGGAGGGAATAAAAGGATTGCTGAAGCTCCGGAAGAGCAAAGACACAGGCAAGCTGCTGGAGGAGGCACTAGAAAAGCTAAACATAAACCAAAGGGATCTGCATGCAAACAATAATTTCATTACCCTAGAAATGTATGACCGGATCCTCTCCGAAATGTTTAAAATATTAACAGAAATGTCATTCTATAAGGATGGCCATTTTTACGAAACGTTAGGTTTGAATAAATCTATACTAAATCAATCGCTGAAAGAAATTAAAATAAAAATGTTGAGGACCATTGGAGTGCCATACACGAAGCTACCGCCAATCGTTAAGAACAAAGAGAAGGAAAGCACATGTGCTGCGAACAATCTCATCATTAGCATTACATCAAAAGAGCTAGCTCAACGAATGGCTATCATGTTCGCAAAATGGCTAGCTCCAGAAGAATACGGGTCTGTCGTCGATTTAGATAAAAGCATAGAATTAAATGTCCTCTGCGCAGGGGCACCTATCCTAGTACAGCAATGGAAATATTACCAAAACATGTTAGGGTTCGAAACGGGAAATGAACATGCCTTCTTAAACCTCATCGATGAGTTGCTAGTCATCGACAAGAGACACAGTAACAATGAAGCGTATTCAAAAGTGATAAGGAAAATAAAAAAATCGAAAGCCTTTAATTATTGTACTAAAGTTATGAGGATTGCAGGGAATATTTCTTCCATTCCATTTAATCATGAAAATAATAAAACGCCTAGCTACTCCATCATCGGGTCGTTAGGTAACCTGGTGAAGGCTCACATGGGGAACTACTACGTTGCCATTGCTAATAGGATTAACTCCTATTTTGCCTATGCCGAGAAGAGGAACAAAAAAAACAGCCCCTTAAAAGTTGTCTCCGTCTGTACTCTCCTTCATTTGACCGACATGCTCCACAATTGCTCTGATGAACATTTAAAGAATATTTTGGACCTCAACACTTTGAAGCTTAACATTATGAACATGCAGGGCAGGCGCGTGCTGCAGCCCCTCGTCAAGATGAGCTTCCTCGGCGCCGCGCAGAACCCCGCCCTCAAGGAGATCTGCGAGCCGAGCAACCACCTAGTGGGTGAGTGACGGGGGGGGCGACCTCCATGGGGGGCTGCTATTCCAGCGCGGTGATCCACGCAGTGATCCGCGCAGCTGCTTTATTGGAAGCGCTTTACTCGAACTGCCTTCCTTCATTCGAACTTCCTTCCTTCATTCGCACCGCCTTCTTTCACCCCCCTCAGACGAGACCCTCTCCAAGCTGCTCAACCTGCTCTCGACCGGTTCGCACGAACTCCTCGCGGCCGAGGTGGAAAAGCGCGGCTTCGACGAGGACTACATCCAGGAGGAAATCAAAAACATAAACGAAAGCGACAACAACGTTCGGGACAAGGGCGAAGACGAAGTGGAAAATCTCATTTTTGAAGACTTGTGA

>Plasmodium_vivax_pvron4_haplotype_24_KX513823
ATGTCTCGTAAAAGGGTTTTTCTTCTGTGCATTTTTCTGGCCATTTCCGCCGTTGTTGACGAAGCCGAGTCGTTCAGGAGTAAGCAAAAAGAAAGGAAAAAAAAGGAGAGATAGGTAGAGAGGGGCATCACACGCAACTGCTATACGCATGCAACTGCGATACGCACGTGACTGCGGTACACACCTGTGCAATGGCGCGTGCCGTATGCATGCTGTCCACGGCGCTCCACCCCCAAAGCAACGAAATAAAAAATAAAAAGTAAATAAATAAATAAATAAATTCCCCCTTTCAGAGCCGGACGCGGCAGCGAACGTCTCCTTCCTGGAGTTCACAGCAGATGGCAACGCTGAAGAGGGGCAGGCGCAGCCAAGTGAACCCATCGTTAACACCCAGCCGCTGCAGGAAAATGTAAGTGAAGCCGCTCCCCACTCGGAGGAGTCCACTGGGGGAAGCGCGGAGAAGGGAAGTGGCGGCCACGAGGAAACCCCCCACGCAGGAGAACATGACAAAGGTAGTGGCGGAAGCAACGGGAGCAGCGAAAGCAACGGAAGCGTCTTGGCTGATGGCCACGCCGAAGAAGCGCCGAACGAGCAGGTGAGTAGCGAGAAGAACGACGGACACAGTGAAAGCAGCACCACGGGCTCACACTCAGATAAGGAGGAGCTGGACTTGTATACGTCCTCCCCCTCCGATAAAGAAGAAAACAGCGCCCCTGCCATGGGTGGTATGCACAACACGGTAGGCCTGAGGGGGGGAAGCGCCTCTGAATCGGCGGCCCCAAGTGAAGAGAAAGCATCCGAAGAGAATGTCCCCCATGAAGTGGCAGATAAAAATGGGGAGGACACCTCACAGGAGGGTTCCCACGCGGGAGCGCTGTCACCTGCGCATGTGGGTGGCGAGAGTGGCGAGAGTGGCGAGAGTGGCGGCGAGCACGGAGAGCACGGTGAACACGCTGAACATGGGGAGCACGGAGAGCACGGTGAACACGCTGAACATGGGGAGCACGGAGAGCACGGTGAACACGCTGAACATGGGGAGCACGGAGAGCACGGTGAACATGGCGAGCACGGTGAACATGCTGAACAGGAGGAGCACCAAATCTATGGGACGATTCACCCCGAGGCGGAAGCCTCCATTTTGCCCGCGCTGAAGGAAAAGGGCATCCACGTGTCCAGCCCAGAAAGGGTAATCCTCGAGATCATCGAAAGCGCCAAGGAGGGAATAAAAGGATTGCTGAAGCTCCGGAAGAGCAAAGACACAGGCAAGCTGCTGGAGGAGGCACTAGAAAAGCTAAACATAAACCAAAGGGATCTGCATGCAAACAATAATTTCATTACCCTAGAAATGTATGACCGGATCCTCTCCGAAATGTTTAAAATATTAACAGAAATGTCATTCTATAAGGATGGCCATTTTTACGAAACGTTAGGTTTGAATAAATCTATACTAAATCAATCGCTGAAAGAAATTAAAATAAAAATGTTGAGGACCATTGGAGTGCCATACACGAAGCTACCGCCAATCGTTAAGAACAAAGAGAAGGAAAGCACATGTGCTGCGAACAATCTCATCATTAGCATTACATCAAAAGAGCTAGCTCAACGAATGGCTATCATGTTCGCAAAATGGCTAGCTCCAGAAGAATACGGGTCTGTCGTCGATTTAGATAAAAGCATAGAATTAAATGTCCTCTGCGCAGGGGCACCTATCCTAGTACAGCAATGGAAATATTACCAAAACATGTTAGGGTTCGAAACGGGAAATGAACATGCCTTCTTAAACCTCATCGATGAGTTGCTAGTCATCGACAAGAGACACAGTAACAATGAAGCGTATTCAAAAGTGATAAGGAAAATAAAAAAATCGAAAGCCTTTAATTATTGTACTAAAGTTATGAGGATTGCAGGGAATATTTCTTCCATTCCATTTAATCATGAAAATAATAAAACGCCTAGCTACTCCATCATCGGGTCGTTAGGTAACCTGGTGAAGGCTCACATGGGGAACTACTACGTTGCCATTGCTAATAGGATTAACTCCTATTTTGCCTATGCCGAGAAGAGGAACAAAAAAAACAGCCCCTTAAAAGTTGTCTCCGTCTGTACTCTCCTTCATTTGACCGACATGCTCCACAATTGCTCTGATGAACATTTAAAGAATATTTTGGACCTCAACACTTTGAAGCTTAACATTCTGAACATGCAGGGCAGGCGCGTGCTGCAGCCCCTCGTCAAGATGAGCTTCCTCGGCGCCGCGCAGAACCCCGCCCTCAAGGAGATCTGCGAGCCGAGCAACCACCTAGTGGGTGAGTGACGGGGGGGGCGACCTCCATGGGGGGCTGCTATTCCAGCGCGGTGATCCACGCAGTGATCCGCGCAGCTGCTTTATTGGAAGCGCTTTACTCGAACTGCCTTCCTTCATTCGAACTTCCTTCCTTCATTCGCACCGCCTTCTTTCACCCCCCTCAGACGAGACCCTCTCCAAGCTGCTCAACCTGCTCTCGACCGGTTCGCACGAACTCCTCGCGGCCGAGGTGGAAAAGCGCGGCTTCGACGAGGACTACATCCAGGAGGAAATCAAAAACATAAACGAAAGCGACAACAACGTTCGGGACAAGGGCGAAGACGAAGTGGAAAATCTCATTTTTGAAGACTTGTGA

>Plasmodium_vivax_pvron4_haplotype_25_KX513824
ATGTCTCGTAAAAGGGTTTTTCTTCTGTGCATTTTTCTGGCCATTTCCGCCGTTGTTGACGAAGCCGAGTCGTTCAGGAGTAAGCAAAAAGAAAGGAAAAAAAAGGAGAGATAGGTAGAGAGGGGCATCACACGCAACTGCTATACGCATGCAACTGCGATACGCACGTGACTGCGGTACACACCTGTGCAATGGCGCGTGCCGTATGCATGCTGTCCACGGCGCTCCACCCCCAAAGCAACGAAATAAAAAATAAAAAGTAAATAAATAAATAAATAAATTCCCCCTTTCAGAGCCAGACGCGGCAGCGAACGTCTCCTTCCTGGAGTTCACAGCAGATGGCAACGCTGAAGAGGGGCAGGCGCAGCCAAGTGAACCCATCGTTAACACCCAGCCGCTGCAGGAAAATGTAAGTGAAGCCGCTCCCCACTCGGAGGAGTCCACTGGGGGAAGCGCGGAGAAGGGAAGTGGCGGCCACGAGGAAACCCCCCACGCAGGAGAACATGACAAAGGTAGTGGCGGAAGCAACGGGAGCAGCGAAAGCAACGGAAGCGTCTTGGCTGATGGCCACGCCGAAGAAGCGCCGAACGAGCAGGTGAGTAGCGAGAAGAACGACGGACACAGTGAAAGCAGCACCACGGGCTCACACTCAGATAAGGAAGAGCTGGACTTGTATACGTCCTCCCCCTCCGATAAAGAAGAAAACAGCGCCCCTGCCATGGGTGGTATGCACAACACGGTAGGCCTGAGGGGGGGAAGCGCCTCTGAATCGGCGGCCCCAAGTGAAGAGAAAGCATCCGAAGAGAATGTCCCCCATGAAGTGGCAGATAAAAATGGGGAGGACACCTCACAGGAGGGTTCCCACGCGGGAGCGCTGTCACCTGCGCATGTGGGTGGCGAGAGTGGCGAGAGTGGCGGCGAGCACGGAGAGCACGGTGAACACGCTGAACATGGGGAGCACGGAGAGCACGGTGAACACGCTGAACATGGGGAGCACGGAGAGCACGGTGAACATGGCGAGCACGGTGAACATGCTGAACAGGAGGAGCACCAAATCTATGGGACGATTCACCCCGAGGCGGAAGCCTCCATTTTGCCCGCGCTGAAGGAAAAGGGCATCCACGTGTCCAGCCCAGAAAGGGTAATCCTCGAGATCATCGAAAGCGCCAAGGAGGGAATAAAAGGATTGCTGAAGCTCCGGAAGAGCAAAGACACAGGCAAGCTGCTGGAGGAGGCACTAGAAAAGCTAAACATAAACCAAAGGGATCTGCATGCAAACAATAATTTCATTACCCTAGAAATGTATGACCGGATCCTCTCCGAAATGTTTAAAATATTAACAGAAATGTCATTCTATAAGGATGGCCATTTTTACGAAACGTTAGGTTTGAATAAATCTATACTAAATCAATCGCTGAAAGAAATTAAAATAAAAATGTTGAGGACCATTGGAGTGCCATACACGAAGCTACCGCCAATCGTTAAGAACAAAGAGAAGGAAAGCACATGTGCTGCGAACAATCTCATCATTAGCATTACATCAAAAGAGCTAGCTCAACGAATGGCTATCATGTTCGCAAAATGGCTAGCTCCAGAAGAATACGGGTCTGTCGTCGATTTAGATAAAAGCATAGAATTAAATGTCCTCTGCGCAGGGGCACCTATCCTAGTACAGCAATGGAAATATTACCAAAACATGTTAGGGTTCGAAACGGGAAATGAACATGCCTTCTTAAACCTCATCGATGAGTTGCTAGTCATCGACAAGAGACACAGTAACAATGAAGCGTATTCAAAAGTGATAAGGAAAATAAAAAAATCGAAAGCCTTTAATTATTGTACTAAAGTTATGAGGATTGCAGGGAATATTTCTTCCATTCCATTTAATCATGAAAATAATAAAACGCCTAGCTACTCCATCATCGGGTCGTTAGGTAACCTGGTGAAGGCTCACATGGGGAACTACTACGTTGCCATTGCTAATAGGATTAACTCCTATTTTGCCTATGCCGAGAAGAGGAACAAAAAAAACAGCCCCTTAAAAGTTGTCTCCGTCTGTACTCTCCTTCATTTGACCGACATGCTCCACAATTGCTCTGATGAACATTTAAAGAATATTTTGGACCTCAACACTTTGAAGCTTAACATTCTGAACATGCAGGGCAGGCGCGTGCTGCAGCCCCTCGTCAAGATGAGCTTCCTCGGCGCCGCGCAGAACCCCGCCCTCAAGGAGATCTGCGAGCCGAGCAACCACCTAGTGGGTGAGTGACGGGGGGGGCGACCTCCATGGGGGGCTGCTATTCCAGCGCGGTGATCCACGCAGTGATCCGCGCAGCTGCTTTATTGGAAGCGCTTTACTCGAACTGCCTTCCTTCATTCGAACTTCCTTCCTTCATTCGCACCGCCTTCTTTCACCCCCCTCAGACGAGACCCTCTCCAAGCTGCTCAACCTGCTCTCGACCGGTTCGCACGAACTCCTCGCGGCCGAGGTGGAAAAGCGCGGCTTCGACGAGGACTACATCCAGGAGGAAATCAAAAACATAAACGAAAGCGACAACAACGTTCGGGACAAGGGCGAAGACGAAGTGGAAAATCTCATTTTTGAAGACTTGTGA


DNA sequences not submitted to GenBank

>Plasmodium_vivax_pvron4_haplotype_2_isolate_121Ch
ATGTCTCGTAAAAGGGTTTTTCTTCTGTGCATTTTTCTGGCCATTTCCGCCGTTGTTGACGAAGCCGAGTCGTTCAGGAGTAAGCAAAAAGAAAGGAAAAAAAAGGAGAGATAGGTAGAGAGGGGCATCACACGCAACTGCTATACGCATGCAACTGCGATACGCACGTGACTGCGGTACACACCTGTGCAATGGCGCGTGCCGTATGCATGCTGTCCACGGCGCTCCACCCCCAAAGCAACGAAATAAAAAATAAAAAGTAAATAAATAAATAAATAAATTCCCCCTTTCAGAGCCGGACGCGGCAGCGAACGTCTCCTTCCTGGAGTTCACAGCAGATGGCAACGCTGAAGAGGGGCAGGCGCAGCCAAGTGAACCCATCGTTAACACCCAGCCGCTGCAGGAAAATGTAAGTGAAGCCGCTCCCCACTCGGAGGAGTCCACTGGGGGAAGCGCGGAGAAGGGAAGTGGCGGCCACGAGGAAACCCCCCACGCAGGAGAACATGACAAAGGTAGTGGCGGAAGCAACGGGAGCAGCGAAAGCAACGGAAGCGTCTTGGCTGATGGCCACGCCGAAGAAGCGCCGAACGAGCAGGTGAGTAGCGAGAAGAACGACGGACACAGTGAAAGCAGCACCACGGGCTCACACTCAGATAAGGAGGAGCTGGACTTGTATACGTCCTCCCCCTCCGATAAAGAAGAAAACAGCGCCCCTGCCATGGGTGGTATGCACAACACGGTAGGCCTGAGGGGGGGAAGCGCCTCTGAATCGGCGGCCCCAAGTGAAGAGAAAGCATCCGAAGAGAATGTCCCCCATGAAGTGGCAGATAAAAATGGGGAGGACACCTCACAGGAGGGTTCCCACGCGGGAGCGCTGTCACCTGCGCATGTGGGTGGCGAGAGTGGCGAGAGTGGCGGCGAGCACGGAGAGCACGGTGAACACGCTGAACATGGGGAGCACGGAGAGCACGGTGAACACGCTGAACATGGGGAGCACGGAGAGCACGGTGAACATGGCGAGCACGGTGAACATGCTGAACAGGAGGAGCACCAAATCTATGGGACGATTCACCCCGAGGCGGAAGCCTCCATTTTGCCCGCGCTGAAGGAAAAGGGCATCCACGTGTCCAGCCCAGAAAGGGTAATCCTCGAGATCATCGAAAGCGCCAAGGAGGGAATAAAAGGATTGCTGAAGCTCCGGAAGAGCAAAGACACAGGCAAGCTGCTGGAGGAGGCACTAGAAAAGCTAAACATAAACCAAAGGGATCTGCATGCAAACAATAATTTCATTACCCTAGAAATGTATGACCGGATCCTCTCCGAAATGTTTAAAATATTAACAGAAATGTCATTCTATAAGGATGGCCATTTTTACGAAACGTTAGGTTTGAATAAATCTATACTAAATCAATCGCTGAAAGAAATTAAAATAAAAATGTTGAGGACCATTGGAGTGCCATACACGAAGCTACCGCCAATCGTTAAGAACAAAGAGAAGGAAAGCACATGTGCTGCGAACAATCTCATCATTAGCATTACATCAAAAGAGCTAGCTCAACGAATGGCTATCATGTTCGCAAAATGGCTAGCTCCAGAAGAATACGGGTCTGTCGTCGATTTAGATAAAAGCATAGAATTAAATGTCCTCTGCGCAGGGGCACCTATCCTAGTACAGCAATGGAAATATTACCAAAACATGTTAGGGTTCGAAACGGGAAATGAACATGCCTTCTTAAACCTCATCGATGAGTTGCTAGTCATCGACAAGAGACACAGTAACAATGAAGCGTATTCAAAAGTGATAAGGAAAATAAAAAAATCGAAAGCCTTTAATTATTGTACTAAAGTTATGAGGATTGCAGGGAATATTTCTTCCATTCCATTTAATCATGAAAATAATAAAACGCCTAGCTACTCCATCATCGGGTCGTTAGGTAACCTGGTGAAGGCTCACATGGGGAACTACTACGTTGCCATTGCTAATAGGATTAACTCCTATTTTGCCTATGCCGAGAAGAGGAACAAAAAAAACAGCCCCTTAAAAGTTGTCTCCGTCTGTACTCTCCTTCATTTGACCGACATGCTCCACAATTGCTCTGATGAACATTTAAAGAATATTTTGGACCTCAACACTTTGAAGCTTAACATTCTGAACATGCAGGGCAGGCGCGTGCTGCAGCCCCTCGTCAAGATGAGCTTCCTCGGCGCCGCGCAGAACCCCGCCCTCAAGGAGATCTGCGAGCCGAGCAACCACCTAGTGGGTGAGTGACGGGGGGGGCGACCTCCATGGGGGGCTGCTATTCCAGCGCGGTGATCCACGCAGTGATCCGCGCAGCTGCTTTATTGGAAGCGCTTTACTCGAACTGCCTTCCTTCATTCGAACTTCCTTCCTTCATTCGCACCGCCTTCTTTCACCCCCCTCAGACGAGACCCTCTCCAAGCTGCTCAACCTGCTCTCGACCGGTTCGCACGAACTCCTCGCGGCCGAGGTGGAAAAGCGCGGCTTCGACGAGGACTACATCCAGGAGGAAATCAAAAACATAAACGAAAGCGACAACAACGTTCGGGACAAGGGCGAAGACGAAGTGGAAAATCTCATTTTTGAAGACTTGTGA

>Plasmodium_vivax_pvron4_haplotype_2_isolate_D2Co
ATGTCTCGTAAAAGGGTTTTTCTTCTGTGCATTTTTCTGGCCATTTCCGCCGTTGTTGACGAAGCCGAGTCGTTCAGGAGTAAGCAAAAAGAAAGGAAAAAAAAGGAGAGATAGGTAGAGAGGGGCATCACACGCAACTGCTATACGCATGCAACTGCGATACGCACGTGACTGCGGTACACACCTGTGCAATGGCGCGTGCCGTATGCATGCTGTCCACGGCGCTCCACCCCCAAAGCAACGAAATAAAAAATAAAAAGTAAATAAATAAATAAATAAATTCCCCCTTTCAGAGCCGGACGCGGCAGCGAACGTCTCCTTCCTGGAGTTCACAGCAGATGGCAACGCTGAAGAGGGGCAGGCGCAGCCAAGTGAACCCATCGTTAACACCCAGCCGCTGCAGGAAAATGTAAGTGAAGCCGCTCCCCACTCGGAGGAGTCCACTGGGGGAAGCGCGGAGAAGGGAAGTGGCGGCCACGAGGAAACCCCCCACGCAGGAGAACATGACAAAGGTAGTGGCGGAAGCAACGGGAGCAGCGAAAGCAACGGAAGCGTCTTGGCTGATGGCCACGCCGAAGAAGCGCCGAACGAGCAGGTGAGTAGCGAGAAGAACGACGGACACAGTGAAAGCAGCACCACGGGCTCACACTCAGATAAGGAGGAGCTGGACTTGTATACGTCCTCCCCCTCCGATAAAGAAGAAAACAGCGCCCCTGCCATGGGTGGTATGCACAACACGGTAGGCCTGAGGGGGGGAAGCGCCTCTGAATCGGCGGCCCCAAGTGAAGAGAAAGCATCCGAAGAGAATGTCCCCCATGAAGTGGCAGATAAAAATGGGGAGGACACCTCACAGGAGGGTTCCCACGCGGGAGCGCTGTCACCTGCGCATGTGGGTGGCGAGAGTGGCGAGAGTGGCGGCGAGCACGGAGAGCACGGTGAACACGCTGAACATGGGGAGCACGGAGAGCACGGTGAACACGCTGAACATGGGGAGCACGGAGAGCACGGTGAACATGGCGAGCACGGTGAACATGCTGAACAGGAGGAGCACCAAATCTATGGGACGATTCACCCCGAGGCGGAAGCCTCCATTTTGCCCGCGCTGAAGGAAAAGGGCATCCACGTGTCCAGCCCAGAAAGGGTAATCCTCGAGATCATCGAAAGCGCCAAGGAGGGAATAAAAGGATTGCTGAAGCTCCGGAAGAGCAAAGACACAGGCAAGCTGCTGGAGGAGGCACTAGAAAAGCTAAACATAAACCAAAGGGATCTGCATGCAAACAATAATTTCATTACCCTAGAAATGTATGACCGGATCCTCTCCGAAATGTTTAAAATATTAACAGAAATGTCATTCTATAAGGATGGCCATTTTTACGAAACGTTAGGTTTGAATAAATCTATACTAAATCAATCGCTGAAAGAAATTAAAATAAAAATGTTGAGGACCATTGGAGTGCCATACACGAAGCTACCGCCAATCGTTAAGAACAAAGAGAAGGAAAGCACATGTGCTGCGAACAATCTCATCATTAGCATTACATCAAAAGAGCTAGCTCAACGAATGGCTATCATGTTCGCAAAATGGCTAGCTCCAGAAGAATACGGGTCTGTCGTCGATTTAGATAAAAGCATAGAATTAAATGTCCTCTGCGCAGGGGCACCTATCCTAGTACAGCAATGGAAATATTACCAAAACATGTTAGGGTTCGAAACGGGAAATGAACATGCCTTCTTAAACCTCATCGATGAGTTGCTAGTCATCGACAAGAGACACAGTAACAATGAAGCGTATTCAAAAGTGATAAGGAAAATAAAAAAATCGAAAGCCTTTAATTATTGTACTAAAGTTATGAGGATTGCAGGGAATATTTCTTCCATTCCATTTAATCATGAAAATAATAAAACGCCTAGCTACTCCATCATCGGGTCGTTAGGTAACCTGGTGAAGGCTCACATGGGGAACTACTACGTTGCCATTGCTAATAGGATTAACTCCTATTTTGCCTATGCCGAGAAGAGGAACAAAAAAAACAGCCCCTTAAAAGTTGTCTCCGTCTGTACTCTCCTTCATTTGACCGACATGCTCCACAATTGCTCTGATGAACATTTAAAGAATATTTTGGACCTCAACACTTTGAAGCTTAACATTCTGAACATGCAGGGCAGGCGCGTGCTGCAGCCCCTCGTCAAGATGAGCTTCCTCGGCGCCGCGCAGAACCCCGCCCTCAAGGAGATCTGCGAGCCGAGCAACCACCTAGTGGGTGAGTGACGGGGGGGGCGACCTCCATGGGGGGCTGCTATTCCAGCGCGGTGATCCACGCAGTGATCCGCGCAGCTGCTTTATTGGAAGCGCTTTACTCGAACTGCCTTCCTTCATTCGAACTTCCTTCCTTCATTCGCACCGCCTTCTTTCACCCCCCTCAGACGAGACCCTCTCCAAGCTGCTCAACCTGCTCTCGACCGGTTCGCACGAACTCCTCGCGGCCGAGGTGGAAAAGCGCGGCTTCGACGAGGACTACATCCAGGAGGAAATCAAAAACATAAACGAAAGCGACAACAACGTTCGGGACAAGGGCGAAGACGAAGTGGAAAATCTCATTTTTGAAGACTTGTGA

>Plasmodium_vivax_pvron4_haplotype_2_isolate_INS9Co
ATGTCTCGTAAAAGGGTTTTTCTTCTGTGCATTTTTCTGGCCATTTCCGCCGTTGTTGACGAAGCCGAGTCGTTCAGGAGTAAGCAAAAAGAAAGGAAAAAAAAGGAGAGATAGGTAGAGAGGGGCATCACACGCAACTGCTATACGCATGCAACTGCGATACGCACGTGACTGCGGTACACACCTGTGCAATGGCGCGTGCCGTATGCATGCTGTCCACGGCGCTCCACCCCCAAAGCAACGAAATAAAAAATAAAAAGTAAATAAATAAATAAATAAATTCCCCCTTTCAGAGCCGGACGCGGCAGCGAACGTCTCCTTCCTGGAGTTCACAGCAGATGGCAACGCTGAAGAGGGGCAGGCGCAGCCAAGTGAACCCATCGTTAACACCCAGCCGCTGCAGGAAAATGTAAGTGAAGCCGCTCCCCACTCGGAGGAGTCCACTGGGGGAAGCGCGGAGAAGGGAAGTGGCGGCCACGAGGAAACCCCCCACGCAGGAGAACATGACAAAGGTAGTGGCGGAAGCAACGGGAGCAGCGAAAGCAACGGAAGCGTCTTGGCTGATGGCCACGCCGAAGAAGCGCCGAACGAGCAGGTGAGTAGCGAGAAGAACGACGGACACAGTGAAAGCAGCACCACGGGCTCACACTCAGATAAGGAGGAGCTGGACTTGTATACGTCCTCCCCCTCCGATAAAGAAGAAAACAGCGCCCCTGCCATGGGTGGTATGCACAACACGGTAGGCCTGAGGGGGGGAAGCGCCTCTGAATCGGCGGCCCCAAGTGAAGAGAAAGCATCCGAAGAGAATGTCCCCCATGAAGTGGCAGATAAAAATGGGGAGGACACCTCACAGGAGGGTTCCCACGCGGGAGCGCTGTCACCTGCGCATGTGGGTGGCGAGAGTGGCGAGAGTGGCGGCGAGCACGGAGAGCACGGTGAACACGCTGAACATGGGGAGCACGGAGAGCACGGTGAACACGCTGAACATGGGGAGCACGGAGAGCACGGTGAACATGGCGAGCACGGTGAACATGCTGAACAGGAGGAGCACCAAATCTATGGGACGATTCACCCCGAGGCGGAAGCCTCCATTTTGCCCGCGCTGAAGGAAAAGGGCATCCACGTGTCCAGCCCAGAAAGGGTAATCCTCGAGATCATCGAAAGCGCCAAGGAGGGAATAAAAGGATTGCTGAAGCTCCGGAAGAGCAAAGACACAGGCAAGCTGCTGGAGGAGGCACTAGAAAAGCTAAACATAAACCAAAGGGATCTGCATGCAAACAATAATTTCATTACCCTAGAAATGTATGACCGGATCCTCTCCGAAATGTTTAAAATATTAACAGAAATGTCATTCTATAAGGATGGCCATTTTTACGAAACGTTAGGTTTGAATAAATCTATACTAAATCAATCGCTGAAAGAAATTAAAATAAAAATGTTGAGGACCATTGGAGTGCCATACACGAAGCTACCGCCAATCGTTAAGAACAAAGAGAAGGAAAGCACATGTGCTGCGAACAATCTCATCATTAGCATTACATCAAAAGAGCTAGCTCAACGAATGGCTATCATGTTCGCAAAATGGCTAGCTCCAGAAGAATACGGGTCTGTCGTCGATTTAGATAAAAGCATAGAATTAAATGTCCTCTGCGCAGGGGCACCTATCCTAGTACAGCAATGGAAATATTACCAAAACATGTTAGGGTTCGAAACGGGAAATGAACATGCCTTCTTAAACCTCATCGATGAGTTGCTAGTCATCGACAAGAGACACAGTAACAATGAAGCGTATTCAAAAGTGATAAGGAAAATAAAAAAATCGAAAGCCTTTAATTATTGTACTAAAGTTATGAGGATTGCAGGGAATATTTCTTCCATTCCATTTAATCATGAAAATAATAAAACGCCTAGCTACTCCATCATCGGGTCGTTAGGTAACCTGGTGAAGGCTCACATGGGGAACTACTACGTTGCCATTGCTAATAGGATTAACTCCTATTTTGCCTATGCCGAGAAGAGGAACAAAAAAAACAGCCCCTTAAAAGTTGTCTCCGTCTGTACTCTCCTTCATTTGACCGACATGCTCCACAATTGCTCTGATGAACATTTAAAGAATATTTTGGACCTCAACACTTTGAAGCTTAACATTCTGAACATGCAGGGCAGGCGCGTGCTGCAGCCCCTCGTCAAGATGAGCTTCCTCGGCGCCGCGCAGAACCCCGCCCTCAAGGAGATCTGCGAGCCGAGCAACCACCTAGTGGGTGAGTGACGGGGGGGGCGACCTCCATGGGGGGCTGCTATTCCAGCGCGGTGATCCACGCAGTGATCCGCGCAGCTGCTTTATTGGAAGCGCTTTACTCGAACTGCCTTCCTTCATTCGAACTTCCTTCCTTCATTCGCACCGCCTTCTTTCACCCCCCTCAGACGAGACCCTCTCCAAGCTGCTCAACCTGCTCTCGACCGGTTCGCACGAACTCCTCGCGGCCGAGGTGGAAAAGCGCGGCTTCGACGAGGACTACATCCAGGAGGAAATCAAAAACATAAACGAAAGCGACAACAACGTTCGGGACAAGGGCGAAGACGAAGTGGAAAATCTCATTTTTGAAGACTTGTGA

>Plasmodium_vivax_pvron4_haplotype_3_isolate_125Ch
ATGTCTCGTAAAAGGGTTTTTCTTCTGTGCATTTTTCTGGCCATTTCCGCCGTTGTTGACGAAGCCGAGTCGTTCAGGAGTAAGCAAAAAGAAAGGAAAAAAAAGGAGAGATAGGTAGAGAGGGGCATCACACGCAACTGCTATACGCATGCAACTGCGATACGCACGTGACTGCGGTACACACCTGTGCAATGGCGCGTGCCGTATGCATGCTGTCCACGGCGCTCCACCCCCAAAGCAACGAAATAAAAAATAAAAAGTAAATAAATAAATAAATAAATTCCCCCTTTCAGAGCCAGACGCGGCAGCGAACGTCTCCTTCCTGGAGTTCACAGCAGATGGCAACGCTGAAGAGGGGCAGGCGCAGCCAAGTGAACCCATCGTTAACACCCAGCCGCTGCAGGAAAATGTAAGTGAAGCCGCTCCCCACTCGGAGGAGTCCACTGGGGGAAGCGCGGAGAAGGGAAGTGGCGGCCACGAGGAAACCCCCCACGCAGGAGAACATGACAAAGGTAGTGGCGGAAGCAACGGGAGCAGCGAAAGCAACGGAAGCGTCTTGGCTGATGGCCACGCCGAAGAAGCGCCGAACGAGCAGGTGAGTAGCGAGAAGAACGACGGACACAGTGAAAGCAGCACCACGGGCTCACACTCAGATAAGGAGGAGCTGGACTTGTATACGTCCTCCCCCTCCGATAAAGAAGAAAACAGCGCCCCTGCCATGGGTGGTATGCACAACACGGTAGGCCTGAGGGGGGGAAGCGCCTCTGAATCGGCGGCCCCAAGTGAAGAGAAAGCATCCGAAGAGAATGTCCCCCATGAAGTGGCAGATAAAAATGGGGAGGACACCTCACAGGAGGGTTCCCACGCGGGAGCGCTGTCACCTGCGCATGTGGGTGGCGAGAGTGGCGAGAGTGGCGGCGAGCACGGAGAGCACGGTGAACACGCTGAACATGGGGAGCACGGAGAGCACGGTGAACACGCTGAACATGGGGAGCACGGAGAGCACGGTGAACACGCTGAACATGGGGAGCACGGAGAGCACGGTGAACACGCTGAACATGGGGAGCACGGAGAGCACGGTGAACATGGCGAGCACGGTGAACATGCTGAACAGGAGGAGCACCAAATCTATGGGACGATTCACCCCGAGGCGGAAGCCTCCATTTTGCCCGCGCTGAAGGAAAAGGGCATCCACGTGTCCAGCCCAGAAAGGGTAATCCTCGAGATCATCGAAAGCGCCAAGGAGGGAATAAAAGGATTGCTGAAGCTCCGGAAGAGCAAAGACACAGGCAAGCTGCTGGAGGAGGCACTAGAAAAGCTAAACATAAACCAAAGGGATCTGCATGCAAACAATAATTTCATTACCCTAGAAATGTATGACCGGATCCTCTCCGAAATGTTTAAAATATTAACAGAAATGTCATTCTATAAGGATGGCCATTTTTACGAAACGTTAGGTTTGAATAAATCTATACTAAATCAATCGCTGAAAGAAATTAAAATAAAAATGTTGAGGACCATTGGAGTGCCATACACGAAGCTACCGCCAATCGTTAAGAACAAAGAGAAGGAAAGCACATGTGCTGCGAACAATCTCATCATTAGCATTACATCAAAAGAGCTAGCTCAACGAATGGCTATCATGTTCGCAAAATGGCTAGCTCCAGAAGAATACGGGTCTGTCGTCGATTTAGATAAAAGCATAGAATTAAATGTCCTCTGCGCAGGGGCACCTATCCTAGTACAGCAATGGAAATATTACCAAAACATGTTAGGGTTCGAAACGGGAAATGAACATGCCTTCTTAAACCTCATCGATGAGTTGCTAGTCATCGACAAGAGACACAGTAACAATGAAGCGTATTCAAAAGTGATAAGGAAAATAAAAAAATCGAAAGCCTTTAATTATTGTACTAAAGTTATGAGGATTGCAGGGAATATTTCTTCCATTCCATTTAATCATGAAAATAATAAAACGCCTAGCTACTCCATCATCGGGTCGTTAGGTAACCTGGTGAAGGCTCACATGGGGAACTACTACGTTGCCATTGCTAATAGGATTAACTCCTATTTTGCCTATGCCGAGAAGAGGAACAAAAAAAACAGCCCCTTAAAAGTTGTCTCCGTCTGTACTCTCCTTCATTTGACCGACATGCTCCACAATTGCTCTGATGAACATTTAAAGAATATTTTGGACCTCAACACTTTGAAGCTTAACATTCTGAACATGCAGGGCAGGCGCGTGCTGCAGCCCCTCGTCAAGATGAGCTTCCTCGGCGCCGCGCAGAACCCCGCCCTCAAGGAGATCTGCGAGCCGAGCAACCACCTAGTGGGTGAGTGACGGGGGGGGCGACCTCCATGGGGGGCTGCTATTCCAGCGCGGTGATCCACGCAGTGATCCGCGCAGCTGCTTTATTGGAAGCGCTTTACTCGAACTGCCTTCCTTCATTCGAACTTCCTTCCTTCATTCGCACCGCCTTCTTTCACCCCCCTCAGACGAGACCCTCTCCAAGCTGCTCAACCTGCTCTCGACCGGTTCGCACGAACTCCTCGCGGCCGAGGTGGAAAAGCGCGGCTTCGACGAGGACTACATCCAGGAGGAAATCAAAAACATAAACGAAAGCGACAACAACGTTCGGGACAAGGGCGAAGACGAAGTGGAAAATCTCATTTTTGAAGACTTGTGA

>Plasmodium_vivax_pvron4_haplotype_3_isolate_74Ch
ATGTCTCGTAAAAGGGTTTTTCTTCTGTGCATTTTTCTGGCCATTTCCGCCGTTGTTGACGAAGCCGAGTCGTTCAGGAGTAAGCAAAAAGAAAGGAAAAAAAAGGAGAGATAGGTAGAGAGGGGCATCACACGCAACTGCTATACGCATGCAACTGCGATACGCACGTGACTGCGGTACACACCTGTGCAATGGCGCGTGCCGTATGCATGCTGTCCACGGCGCTCCACCCCCAAAGCAACGAAATAAAAAATAAAAAGTAAATAAATAAATAAATAAATTCCCCCTTTCAGAGCCAGACGCGGCAGCGAACGTCTCCTTCCTGGAGTTCACAGCAGATGGCAACGCTGAAGAGGGGCAGGCGCAGCCAAGTGAACCCATCGTTAACACCCAGCCGCTGCAGGAAAATGTAAGTGAAGCCGCTCCCCACTCGGAGGAGTCCACTGGGGGAAGCGCGGAGAAGGGAAGTGGCGGCCACGAGGAAACCCCCCACGCAGGAGAACATGACAAAGGTAGTGGCGGAAGCAACGGGAGCAGCGAAAGCAACGGAAGCGTCTTGGCTGATGGCCACGCCGAAGAAGCGCCGAACGAGCAGGTGAGTAGCGAGAAGAACGACGGACACAGTGAAAGCAGCACCACGGGCTCACACTCAGATAAGGAGGAGCTGGACTTGTATACGTCCTCCCCCTCCGATAAAGAAGAAAACAGCGCCCCTGCCATGGGTGGTATGCACAACACGGTAGGCCTGAGGGGGGGAAGCGCCTCTGAATCGGCGGCCCCAAGTGAAGAGAAAGCATCCGAAGAGAATGTCCCCCATGAAGTGGCAGATAAAAATGGGGAGGACACCTCACAGGAGGGTTCCCACGCGGGAGCGCTGTCACCTGCGCATGTGGGTGGCGAGAGTGGCGAGAGTGGCGGCGAGCACGGAGAGCACGGTGAACACGCTGAACATGGGGAGCACGGAGAGCACGGTGAACACGCTGAACATGGGGAGCACGGAGAGCACGGTGAACACGCTGAACATGGGGAGCACGGAGAGCACGGTGAACACGCTGAACATGGGGAGCACGGAGAGCACGGTGAACATGGCGAGCACGGTGAACATGCTGAACAGGAGGAGCACCAAATCTATGGGACGATTCACCCCGAGGCGGAAGCCTCCATTTTGCCCGCGCTGAAGGAAAAGGGCATCCACGTGTCCAGCCCAGAAAGGGTAATCCTCGAGATCATCGAAAGCGCCAAGGAGGGAATAAAAGGATTGCTGAAGCTCCGGAAGAGCAAAGACACAGGCAAGCTGCTGGAGGAGGCACTAGAAAAGCTAAACATAAACCAAAGGGATCTGCATGCAAACAATAATTTCATTACCCTAGAAATGTATGACCGGATCCTCTCCGAAATGTTTAAAATATTAACAGAAATGTCATTCTATAAGGATGGCCATTTTTACGAAACGTTAGGTTTGAATAAATCTATACTAAATCAATCGCTGAAAGAAATTAAAATAAAAATGTTGAGGACCATTGGAGTGCCATACACGAAGCTACCGCCAATCGTTAAGAACAAAGAGAAGGAAAGCACATGTGCTGCGAACAATCTCATCATTAGCATTACATCAAAAGAGCTAGCTCAACGAATGGCTATCATGTTCGCAAAATGGCTAGCTCCAGAAGAATACGGGTCTGTCGTCGATTTAGATAAAAGCATAGAATTAAATGTCCTCTGCGCAGGGGCACCTATCCTAGTACAGCAATGGAAATATTACCAAAACATGTTAGGGTTCGAAACGGGAAATGAACATGCCTTCTTAAACCTCATCGATGAGTTGCTAGTCATCGACAAGAGACACAGTAACAATGAAGCGTATTCAAAAGTGATAAGGAAAATAAAAAAATCGAAAGCCTTTAATTATTGTACTAAAGTTATGAGGATTGCAGGGAATATTTCTTCCATTCCATTTAATCATGAAAATAATAAAACGCCTAGCTACTCCATCATCGGGTCGTTAGGTAACCTGGTGAAGGCTCACATGGGGAACTACTACGTTGCCATTGCTAATAGGATTAACTCCTATTTTGCCTATGCCGAGAAGAGGAACAAAAAAAACAGCCCCTTAAAAGTTGTCTCCGTCTGTACTCTCCTTCATTTGACCGACATGCTCCACAATTGCTCTGATGAACATTTAAAGAATATTTTGGACCTCAACACTTTGAAGCTTAACATTCTGAACATGCAGGGCAGGCGCGTGCTGCAGCCCCTCGTCAAGATGAGCTTCCTCGGCGCCGCGCAGAACCCCGCCCTCAAGGAGATCTGCGAGCCGAGCAACCACCTAGTGGGTGAGTGACGGGGGGGGCGACCTCCATGGGGGGCTGCTATTCCAGCGCGGTGATCCACGCAGTGATCCGCGCAGCTGCTTTATTGGAAGCGCTTTACTCGAACTGCCTTCCTTCATTCGAACTTCCTTCCTTCATTCGCACCGCCTTCTTTCACCCCCCTCAGACGAGACCCTCTCCAAGCTGCTCAACCTGCTCTCGACCGGTTCGCACGAACTCCTCGCGGCCGAGGTGGAAAAGCGCGGCTTCGACGAGGACTACATCCAGGAGGAAATCAAAAACATAAACGAAAGCGACAACAACGTTCGGGACAAGGGCGAAGACGAAGTGGAAAATCTCATTTTTGAAGACTTGTGA

>Plasmodium_vivax_pvron4_haplotype_4_isolate_129Ch
ATGTCTCGTAAAAGGGTTTTTCTTCTGTGCATTTTTCTGGCCATTTCCGCCGTTGTTGACGAAGCCGAGTCGTTCAGGAGTAAGCAAAAAGAAAGGAAAAAAAAGGAGAGATAGGTAGAGAGGGGCATCACACGCAACTGCTATACGCATGCAACTGCGATACGCACGTGACTGCGGTACACACCTGTGCAATGGCGCGTGCCGTATGCATGCTGTCCACGGCGCTCCACCCCCAAAGCAACGAAATAAAAAATAAAAAGTAAATAAATAAATAAATAAATTCCCCCTTTCAGAGCCAGACGCGGCAGCGAACGTCTCCTTCCTGGAGTTCACAGCAGATGGCAACGCTGAAGAGGGGCAGGCGCAGCCAAGTGAACCCATCGTTAACACCCAGCCGCTGCAGGAAAATGTAAGTGAAGCCGCTCCCCACTCGGAGGAGTCCACTGGGGGAAGCGCGGAGAAGGGAAGTGGCGGCCACGAGGAAACCCCCCACGCAGGAGAACATGACAAAGGTAGTGGCGGAAGCAACGGGAGCAGCGAAAGCAACGGAAGCGTCTTGGCTGATGGCCACGCCGAAGAAGCGCCGAACGAGCAGGTGAGTAGCGAGAAGAACGACGGACACAGTGAAAGCAGCACCACGGGCTCACACTCAGATAAGGAGGAGCTGGACTTGTATACGTCCTCCCCCTCCGATAAAGAAGAAAACAGCGCCCCTGCCATGGGTGGTATGCACAACACGGTAGGCCTGAGGGGGGGAAGCGCCTCTGAATCGGCGGCCCCAAGTGAAGAGAAAGCATCCGAAGAGAATGTCCCCCATGAAGTGGCAGATAAAAATGGGGAGGACACCTCACAGGAGGGTTCCCACGCGGGAGCGCTGTCACCTGCGCATGTGGGTGGCGAGAGTGGCGAGAGTGGCGGCGAGCACGGAGAGCACGGTGAACACGCTGAACATGGGGAGCACGGAGAGCACGGTGAACACGCTGAACATGGGGAGCACGGAGAGCACGGTGAACACGCTGAACATGGGGAGCACGGAGAGCACGGTGAACATGGCGAGCACGGTGAACATGCTGAACAGGAGGAGCACCAAATCTATGGGACGATTCACCCCGAGGCGGAAGCCTCCATTTTGCCCGCGCTGAAGGAAAAGGGCATCCACGTGTCCAGCCCAGAAAGGGTAATCCTCGAGATCATCGAAAGCGCCAAGGAGGGAATAAAAGGATTGCTGAAGCTCCGGAAGAGCAAAGACACAGGCAAGCTGCTGGAGGAGGCACTAGAAAAGCTAAACATAAACCAAAGGGATCTGCATGCAAACAATAATTTCATTACCCTAGAAATGTATGACCGGATCCTCTCCGAAATGTTTAAAATATTAACAGAAATGTCATTCTATAAGGATGGCCATTTTTACGAAACGTTAGGTTTGAATAAATCTATACTAAATCAATCGCTGAAAGAAATTAAAATAAAAATGTTGAGGACCATTGGAGTGCCATACACGAAGCTACCGCCAATCGTTAAGAACAAAGAGAAGGAAAGCACATGTGCTGCGAACAATCTCATCATTAGCATTACATCAAAAGAGCTAGCTCAACGAATGGCTATCATGTTCGCAAAATGGCTAGCTCCAGAAGAATACGGGTCTGTCGTCGATTTAGATAAAAGCATAGAATTAAATGTCCTCTGCGCAGGGGCACCTATCCTAGTACAGCAATGGAAATATTACCAAAACATGTTAGGGTTCGAAACGGGAAATGAACATGCCTTCTTAAACCTCATCGATGAGTTGCTAGTCATCGACAAGAGACACAGTAACAATGAAGCGTATTCAAAAGTGATAAGGAAAATAAAAAAATCGAAAGCCTTTAATTATTGTACTAAAGTTATGAGGATTGCAGGGAATATTTCTTCCATTCCATTTAATCATGAAAATAATAAAACGCCTAGCTACTCCATCATCGGGTCGTTAGGTAACCTGGTGAAGGCTCACATGGGGAACTACTACGTTGCCATTGCTAATAGGATTAACTCCTATTTTGCCTATGCCGAGAAGAGGAACAAAAAAAACAGCCCCTTAAAAGTTGTCTCCGTCTGTACTCTCCTTCATTTGACCGACATGCTCCACAATTGCTCTGATGAACATTTAAAGAATATTTTGGACCTCAACACTTTGAAGCTTAACATTCTGAACATGCAGGGCAGGCGCGTGCTGCAGCCCCTCGTCAAGATGAGCTTCCTCGGCGCCGCGCAGAACCCCGCCCTCAAGGAGATCTGCGAGCCGAGCAACCACCTAGTGGGTGAGTGACGGGGGGGGCGACCTCCATGGGGGGCTGCTATTCCAGCGCGGTGATCCACGCAGTGATCCGCGCAGCTGCTTTATTGGAAGCGCTTTACTCGAACTGCCTTCCTTCATTCGAACTTCCTTCCTTCATTCGCACCGCCTTCTTTCACCCCCCTCAGACGAGACCCTCTCCAAGCTGCTCAACCTGCTCTCGACCGGTTCGCACGAACTCCTCGCGGCCGAGGTGGAAAAGCGCGGCTTCGACGAGGACTACATCCAGGAGGAAATCAAAAACATAAACGAAAGCGACAACAACGTTCGGGACAAGGGCGAAGACGAAGTGGAAAATCTCATTTTTGAAGACTTGTGA

>Plasmodium_vivax_pvron4_haplotype_4_isolate_151Gu
ATGTCTCGTAAAAGGGTTTTTCTTCTGTGCATTTTTCTGGCCATTTCCGCCGTTGTTGACGAAGCCGAGTCGTTCAGGAGTAAGCAAAAAGAAAGGAAAAAAAAGGAGAGATAGGTAGAGAGGGGCATCACACGCAACTGCTATACGCATGCAACTGCGATACGCACGTGACTGCGGTACACACCTGTGCAATGGCGCGTGCCGTATGCATGCTGTCCACGGCGCTCCACCCCCAAAGCAACGAAATAAAAAATAAAAAGTAAATAAATAAATAAATAAATTCCCCCTTTCAGAGCCAGACGCGGCAGCGAACGTCTCCTTCCTGGAGTTCACAGCAGATGGCAACGCTGAAGAGGGGCAGGCGCAGCCAAGTGAACCCATCGTTAACACCCAGCCGCTGCAGGAAAATGTAAGTGAAGCCGCTCCCCACTCGGAGGAGTCCACTGGGGGAAGCGCGGAGAAGGGAAGTGGCGGCCACGAGGAAACCCCCCACGCAGGAGAACATGACAAAGGTAGTGGCGGAAGCAACGGGAGCAGCGAAAGCAACGGAAGCGTCTTGGCTGATGGCCACGCCGAAGAAGCGCCGAACGAGCAGGTGAGTAGCGAGAAGAACGACGGACACAGTGAAAGCAGCACCACGGGCTCACACTCAGATAAGGAGGAGCTGGACTTGTATACGTCCTCCCCCTCCGATAAAGAAGAAAACAGCGCCCCTGCCATGGGTGGTATGCACAACACGGTAGGCCTGAGGGGGGGAAGCGCCTCTGAATCGGCGGCCCCAAGTGAAGAGAAAGCATCCGAAGAGAATGTCCCCCATGAAGTGGCAGATAAAAATGGGGAGGACACCTCACAGGAGGGTTCCCACGCGGGAGCGCTGTCACCTGCGCATGTGGGTGGCGAGAGTGGCGAGAGTGGCGGCGAGCACGGAGAGCACGGTGAACACGCTGAACATGGGGAGCACGGAGAGCACGGTGAACACGCTGAACATGGGGAGCACGGAGAGCACGGTGAACACGCTGAACATGGGGAGCACGGAGAGCACGGTGAACATGGCGAGCACGGTGAACATGCTGAACAGGAGGAGCACCAAATCTATGGGACGATTCACCCCGAGGCGGAAGCCTCCATTTTGCCCGCGCTGAAGGAAAAGGGCATCCACGTGTCCAGCCCAGAAAGGGTAATCCTCGAGATCATCGAAAGCGCCAAGGAGGGAATAAAAGGATTGCTGAAGCTCCGGAAGAGCAAAGACACAGGCAAGCTGCTGGAGGAGGCACTAGAAAAGCTAAACATAAACCAAAGGGATCTGCATGCAAACAATAATTTCATTACCCTAGAAATGTATGACCGGATCCTCTCCGAAATGTTTAAAATATTAACAGAAATGTCATTCTATAAGGATGGCCATTTTTACGAAACGTTAGGTTTGAATAAATCTATACTAAATCAATCGCTGAAAGAAATTAAAATAAAAATGTTGAGGACCATTGGAGTGCCATACACGAAGCTACCGCCAATCGTTAAGAACAAAGAGAAGGAAAGCACATGTGCTGCGAACAATCTCATCATTAGCATTACATCAAAAGAGCTAGCTCAACGAATGGCTATCATGTTCGCAAAATGGCTAGCTCCAGAAGAATACGGGTCTGTCGTCGATTTAGATAAAAGCATAGAATTAAATGTCCTCTGCGCAGGGGCACCTATCCTAGTACAGCAATGGAAATATTACCAAAACATGTTAGGGTTCGAAACGGGAAATGAACATGCCTTCTTAAACCTCATCGATGAGTTGCTAGTCATCGACAAGAGACACAGTAACAATGAAGCGTATTCAAAAGTGATAAGGAAAATAAAAAAATCGAAAGCCTTTAATTATTGTACTAAAGTTATGAGGATTGCAGGGAATATTTCTTCCATTCCATTTAATCATGAAAATAATAAAACGCCTAGCTACTCCATCATCGGGTCGTTAGGTAACCTGGTGAAGGCTCACATGGGGAACTACTACGTTGCCATTGCTAATAGGATTAACTCCTATTTTGCCTATGCCGAGAAGAGGAACAAAAAAAACAGCCCCTTAAAAGTTGTCTCCGTCTGTACTCTCCTTCATTTGACCGACATGCTCCACAATTGCTCTGATGAACATTTAAAGAATATTTTGGACCTCAACACTTTGAAGCTTAACATTCTGAACATGCAGGGCAGGCGCGTGCTGCAGCCCCTCGTCAAGATGAGCTTCCTCGGCGCCGCGCAGAACCCCGCCCTCAAGGAGATCTGCGAGCCGAGCAACCACCTAGTGGGTGAGTGACGGGGGGGGCGACCTCCATGGGGGGCTGCTATTCCAGCGCGGTGATCCACGCAGTGATCCGCGCAGCTGCTTTATTGGAAGCGCTTTACTCGAACTGCCTTCCTTCATTCGAACTTCCTTCCTTCATTCGCACCGCCTTCTTTCACCCCCCTCAGACGAGACCCTCTCCAAGCTGCTCAACCTGCTCTCGACCGGTTCGCACGAACTCCTCGCGGCCGAGGTGGAAAAGCGCGGCTTCGACGAGGACTACATCCAGGAGGAAATCAAAAACATAAACGAAAGCGACAACAACGTTCGGGACAAGGGCGAAGACGAAGTGGAAAATCTCATTTTTGAAGACTTGTGA

>Plasmodium_vivax_pvron4_haplotype_4_isolate_179At
ATGTCTCGTAAAAGGGTTTTTCTTCTGTGCATTTTTCTGGCCATTTCCGCCGTTGTTGACGAAGCCGAGTCGTTCAGGAGTAAGCAAAAAGAAAGGAAAAAAAAGGAGAGATAGGTAGAGAGGGGCATCACACGCAACTGCTATACGCATGCAACTGCGATACGCACGTGACTGCGGTACACACCTGTGCAATGGCGCGTGCCGTATGCATGCTGTCCACGGCGCTCCACCCCCAAAGCAACGAAATAAAAAATAAAAAGTAAATAAATAAATAAATAAATTCCCCCTTTCAGAGCCAGACGCGGCAGCGAACGTCTCCTTCCTGGAGTTCACAGCAGATGGCAACGCTGAAGAGGGGCAGGCGCAGCCAAGTGAACCCATCGTTAACACCCAGCCGCTGCAGGAAAATGTAAGTGAAGCCGCTCCCCACTCGGAGGAGTCCACTGGGGGAAGCGCGGAGAAGGGAAGTGGCGGCCACGAGGAAACCCCCCACGCAGGAGAACATGACAAAGGTAGTGGCGGAAGCAACGGGAGCAGCGAAAGCAACGGAAGCGTCTTGGCTGATGGCCACGCCGAAGAAGCGCCGAACGAGCAGGTGAGTAGCGAGAAGAACGACGGACACAGTGAAAGCAGCACCACGGGCTCACACTCAGATAAGGAGGAGCTGGACTTGTATACGTCCTCCCCCTCCGATAAAGAAGAAAACAGCGCCCCTGCCATGGGTGGTATGCACAACACGGTAGGCCTGAGGGGGGGAAGCGCCTCTGAATCGGCGGCCCCAAGTGAAGAGAAAGCATCCGAAGAGAATGTCCCCCATGAAGTGGCAGATAAAAATGGGGAGGACACCTCACAGGAGGGTTCCCACGCGGGAGCGCTGTCACCTGCGCATGTGGGTGGCGAGAGTGGCGAGAGTGGCGGCGAGCACGGAGAGCACGGTGAACACGCTGAACATGGGGAGCACGGAGAGCACGGTGAACACGCTGAACATGGGGAGCACGGAGAGCACGGTGAACACGCTGAACATGGGGAGCACGGAGAGCACGGTGAACATGGCGAGCACGGTGAACATGCTGAACAGGAGGAGCACCAAATCTATGGGACGATTCACCCCGAGGCGGAAGCCTCCATTTTGCCCGCGCTGAAGGAAAAGGGCATCCACGTGTCCAGCCCAGAAAGGGTAATCCTCGAGATCATCGAAAGCGCCAAGGAGGGAATAAAAGGATTGCTGAAGCTCCGGAAGAGCAAAGACACAGGCAAGCTGCTGGAGGAGGCACTAGAAAAGCTAAACATAAACCAAAGGGATCTGCATGCAAACAATAATTTCATTACCCTAGAAATGTATGACCGGATCCTCTCCGAAATGTTTAAAATATTAACAGAAATGTCATTCTATAAGGATGGCCATTTTTACGAAACGTTAGGTTTGAATAAATCTATACTAAATCAATCGCTGAAAGAAATTAAAATAAAAATGTTGAGGACCATTGGAGTGCCATACACGAAGCTACCGCCAATCGTTAAGAACAAAGAGAAGGAAAGCACATGTGCTGCGAACAATCTCATCATTAGCATTACATCAAAAGAGCTAGCTCAACGAATGGCTATCATGTTCGCAAAATGGCTAGCTCCAGAAGAATACGGGTCTGTCGTCGATTTAGATAAAAGCATAGAATTAAATGTCCTCTGCGCAGGGGCACCTATCCTAGTACAGCAATGGAAATATTACCAAAACATGTTAGGGTTCGAAACGGGAAATGAACATGCCTTCTTAAACCTCATCGATGAGTTGCTAGTCATCGACAAGAGACACAGTAACAATGAAGCGTATTCAAAAGTGATAAGGAAAATAAAAAAATCGAAAGCCTTTAATTATTGTACTAAAGTTATGAGGATTGCAGGGAATATTTCTTCCATTCCATTTAATCATGAAAATAATAAAACGCCTAGCTACTCCATCATCGGGTCGTTAGGTAACCTGGTGAAGGCTCACATGGGGAACTACTACGTTGCCATTGCTAATAGGATTAACTCCTATTTTGCCTATGCCGAGAAGAGGAACAAAAAAAACAGCCCCTTAAAAGTTGTCTCCGTCTGTACTCTCCTTCATTTGACCGACATGCTCCACAATTGCTCTGATGAACATTTAAAGAATATTTTGGACCTCAACACTTTGAAGCTTAACATTCTGAACATGCAGGGCAGGCGCGTGCTGCAGCCCCTCGTCAAGATGAGCTTCCTCGGCGCCGCGCAGAACCCCGCCCTCAAGGAGATCTGCGAGCCGAGCAACCACCTAGTGGGTGAGTGACGGGGGGGGCGACCTCCATGGGGGGCTGCTATTCCAGCGCGGTGATCCACGCAGTGATCCGCGCAGCTGCTTTATTGGAAGCGCTTTACTCGAACTGCCTTCCTTCATTCGAACTTCCTTCCTTCATTCGCACCGCCTTCTTTCACCCCCCTCAGACGAGACCCTCTCCAAGCTGCTCAACCTGCTCTCGACCGGTTCGCACGAACTCCTCGCGGCCGAGGTGGAAAAGCGCGGCTTCGACGAGGACTACATCCAGGAGGAAATCAAAAACATAAACGAAAGCGACAACAACGTTCGGGACAAGGGCGAAGACGAAGTGGAAAATCTCATTTTTGAAGACTTGTGA

>Plasmodium_vivax_pvron4_haplotype_4_isolate_INS6Co
ATGTCTCGTAAAAGGGTTTTTCTTCTGTGCATTTTTCTGGCCATTTCCGCCGTTGTTGACGAAGCCGAGTCGTTCAGGAGTAAGCAAAAAGAAAGGAAAAAAAAGGAGAGATAGGTAGAGAGGGGCATCACACGCAACTGCTATACGCATGCAACTGCGATACGCACGTGACTGCGGTACACACCTGTGCAATGGCGCGTGCCGTATGCATGCTGTCCACGGCGCTCCACCCCCAAAGCAACGAAATAAAAAATAAAAAGTAAATAAATAAATAAATAAATTCCCCCTTTCAGAGCCAGACGCGGCAGCGAACGTCTCCTTCCTGGAGTTCACAGCAGATGGCAACGCTGAAGAGGGGCAGGCGCAGCCAAGTGAACCCATCGTTAACACCCAGCCGCTGCAGGAAAATGTAAGTGAAGCCGCTCCCCACTCGGAGGAGTCCACTGGGGGAAGCGCGGAGAAGGGAAGTGGCGGCCACGAGGAAACCCCCCACGCAGGAGAACATGACAAAGGTAGTGGCGGAAGCAACGGGAGCAGCGAAAGCAACGGAAGCGTCTTGGCTGATGGCCACGCCGAAGAAGCGCCGAACGAGCAGGTGAGTAGCGAGAAGAACGACGGACACAGTGAAAGCAGCACCACGGGCTCACACTCAGATAAGGAGGAGCTGGACTTGTATACGTCCTCCCCCTCCGATAAAGAAGAAAACAGCGCCCCTGCCATGGGTGGTATGCACAACACGGTAGGCCTGAGGGGGGGAAGCGCCTCTGAATCGGCGGCCCCAAGTGAAGAGAAAGCATCCGAAGAGAATGTCCCCCATGAAGTGGCAGATAAAAATGGGGAGGACACCTCACAGGAGGGTTCCCACGCGGGAGCGCTGTCACCTGCGCATGTGGGTGGCGAGAGTGGCGAGAGTGGCGGCGAGCACGGAGAGCACGGTGAACACGCTGAACATGGGGAGCACGGAGAGCACGGTGAACACGCTGAACATGGGGAGCACGGAGAGCACGGTGAACACGCTGAACATGGGGAGCACGGAGAGCACGGTGAACATGGCGAGCACGGTGAACATGCTGAACAGGAGGAGCACCAAATCTATGGGACGATTCACCCCGAGGCGGAAGCCTCCATTTTGCCCGCGCTGAAGGAAAAGGGCATCCACGTGTCCAGCCCAGAAAGGGTAATCCTCGAGATCATCGAAAGCGCCAAGGAGGGAATAAAAGGATTGCTGAAGCTCCGGAAGAGCAAAGACACAGGCAAGCTGCTGGAGGAGGCACTAGAAAAGCTAAACATAAACCAAAGGGATCTGCATGCAAACAATAATTTCATTACCCTAGAAATGTATGACCGGATCCTCTCCGAAATGTTTAAAATATTAACAGAAATGTCATTCTATAAGGATGGCCATTTTTACGAAACGTTAGGTTTGAATAAATCTATACTAAATCAATCGCTGAAAGAAATTAAAATAAAAATGTTGAGGACCATTGGAGTGCCATACACGAAGCTACCGCCAATCGTTAAGAACAAAGAGAAGGAAAGCACATGTGCTGCGAACAATCTCATCATTAGCATTACATCAAAAGAGCTAGCTCAACGAATGGCTATCATGTTCGCAAAATGGCTAGCTCCAGAAGAATACGGGTCTGTCGTCGATTTAGATAAAAGCATAGAATTAAATGTCCTCTGCGCAGGGGCACCTATCCTAGTACAGCAATGGAAATATTACCAAAACATGTTAGGGTTCGAAACGGGAAATGAACATGCCTTCTTAAACCTCATCGATGAGTTGCTAGTCATCGACAAGAGACACAGTAACAATGAAGCGTATTCAAAAGTGATAAGGAAAATAAAAAAATCGAAAGCCTTTAATTATTGTACTAAAGTTATGAGGATTGCAGGGAATATTTCTTCCATTCCATTTAATCATGAAAATAATAAAACGCCTAGCTACTCCATCATCGGGTCGTTAGGTAACCTGGTGAAGGCTCACATGGGGAACTACTACGTTGCCATTGCTAATAGGATTAACTCCTATTTTGCCTATGCCGAGAAGAGGAACAAAAAAAACAGCCCCTTAAAAGTTGTCTCCGTCTGTACTCTCCTTCATTTGACCGACATGCTCCACAATTGCTCTGATGAACATTTAAAGAATATTTTGGACCTCAACACTTTGAAGCTTAACATTCTGAACATGCAGGGCAGGCGCGTGCTGCAGCCCCTCGTCAAGATGAGCTTCCTCGGCGCCGCGCAGAACCCCGCCCTCAAGGAGATCTGCGAGCCGAGCAACCACCTAGTGGGTGAGTGACGGGGGGGGCGACCTCCATGGGGGGCTGCTATTCCAGCGCGGTGATCCACGCAGTGATCCGCGCAGCTGCTTTATTGGAAGCGCTTTACTCGAACTGCCTTCCTTCATTCGAACTTCCTTCCTTCATTCGCACCGCCTTCTTTCACCCCCCTCAGACGAGACCCTCTCCAAGCTGCTCAACCTGCTCTCGACCGGTTCGCACGAACTCCTCGCGGCCGAGGTGGAAAAGCGCGGCTTCGACGAGGACTACATCCAGGAGGAAATCAAAAACATAAACGAAAGCGACAACAACGTTCGGGACAAGGGCGAAGACGAAGTGGAAAATCTCATTTTTGAAGACTTGTGA

>Plasmodium_vivax_pvron4_haplotype_4_isolate_116Am
ATGTCTCGTAAAAGGGTTTTTCTTCTGTGCATTTTTCTGGCCATTTCCGCCGTTGTTGACGAAGCCGAGTCGTTCAGGAGTAAGCAAAAAGAAAGGAAAAAAAAGGAGAGATAGGTAGAGAGGGGCATCACACGCAACTGCTATACGCATGCAACTGCGATACGCACGTGACTGCGGTACACACCTGTGCAATGGCGCGTGCCGTATGCATGCTGTCCACGGCGCTCCACCCCCAAAGCAACGAAATAAAAAATAAAAAGTAAATAAATAAATAAATAAATTCCCCCTTTCAGAGCCAGACGCGGCAGCGAACGTCTCCTTCCTGGAGTTCACAGCAGATGGCAACGCTGAAGAGGGGCAGGCGCAGCCAAGTGAACCCATCGTTAACACCCAGCCGCTGCAGGAAAATGTAAGTGAAGCCGCTCCCCACTCGGAGGAGTCCACTGGGGGAAGCGCGGAGAAGGGAAGTGGCGGCCACGAGGAAACCCCCCACGCAGGAGAACATGACAAAGGTAGTGGCGGAAGCAACGGGAGCAGCGAAAGCAACGGAAGCGTCTTGGCTGATGGCCACGCCGAAGAAGCGCCGAACGAGCAGGTGAGTAGCGAGAAGAACGACGGACACAGTGAAAGCAGCACCACGGGCTCACACTCAGATAAGGAGGAGCTGGACTTGTATACGTCCTCCCCCTCCGATAAAGAAGAAAACAGCGCCCCTGCCATGGGTGGTATGCACAACACGGTAGGCCTGAGGGGGGGAAGCGCCTCTGAATCGGCGGCCCCAAGTGAAGAGAAAGCATCCGAAGAGAATGTCCCCCATGAAGTGGCAGATAAAAATGGGGAGGACACCTCACAGGAGGGTTCCCACGCGGGAGCGCTGTCACCTGCGCATGTGGGTGGCGAGAGTGGCGAGAGTGGCGGCGAGCACGGAGAGCACGGTGAACACGCTGAACATGGGGAGCACGGAGAGCACGGTGAACACGCTGAACATGGGGAGCACGGAGAGCACGGTGAACACGCTGAACATGGGGAGCACGGAGAGCACGGTGAACATGGCGAGCACGGTGAACATGCTGAACAGGAGGAGCACCAAATCTATGGGACGATTCACCCCGAGGCGGAAGCCTCCATTTTGCCCGCGCTGAAGGAAAAGGGCATCCACGTGTCCAGCCCAGAAAGGGTAATCCTCGAGATCATCGAAAGCGCCAAGGAGGGAATAAAAGGATTGCTGAAGCTCCGGAAGAGCAAAGACACAGGCAAGCTGCTGGAGGAGGCACTAGAAAAGCTAAACATAAACCAAAGGGATCTGCATGCAAACAATAATTTCATTACCCTAGAAATGTATGACCGGATCCTCTCCGAAATGTTTAAAATATTAACAGAAATGTCATTCTATAAGGATGGCCATTTTTACGAAACGTTAGGTTTGAATAAATCTATACTAAATCAATCGCTGAAAGAAATTAAAATAAAAATGTTGAGGACCATTGGAGTGCCATACACGAAGCTACCGCCAATCGTTAAGAACAAAGAGAAGGAAAGCACATGTGCTGCGAACAATCTCATCATTAGCATTACATCAAAAGAGCTAGCTCAACGAATGGCTATCATGTTCGCAAAATGGCTAGCTCCAGAAGAATACGGGTCTGTCGTCGATTTAGATAAAAGCATAGAATTAAATGTCCTCTGCGCAGGGGCACCTATCCTAGTACAGCAATGGAAATATTACCAAAACATGTTAGGGTTCGAAACGGGAAATGAACATGCCTTCTTAAACCTCATCGATGAGTTGCTAGTCATCGACAAGAGACACAGTAACAATGAAGCGTATTCAAAAGTGATAAGGAAAATAAAAAAATCGAAAGCCTTTAATTATTGTACTAAAGTTATGAGGATTGCAGGGAATATTTCTTCCATTCCATTTAATCATGAAAATAATAAAACGCCTAGCTACTCCATCATCGGGTCGTTAGGTAACCTGGTGAAGGCTCACATGGGGAACTACTACGTTGCCATTGCTAATAGGATTAACTCCTATTTTGCCTATGCCGAGAAGAGGAACAAAAAAAACAGCCCCTTAAAAGTTGTCTCCGTCTGTACTCTCCTTCATTTGACCGACATGCTCCACAATTGCTCTGATGAACATTTAAAGAATATTTTGGACCTCAACACTTTGAAGCTTAACATTCTGAACATGCAGGGCAGGCGCGTGCTGCAGCCCCTCGTCAAGATGAGCTTCCTCGGCGCCGCGCAGAACCCCGCCCTCAAGGAGATCTGCGAGCCGAGCAACCACCTAGTGGGTGAGTGACGGGGGGGGCGACCTCCATGGGGGGCTGCTATTCCAGCGCGGTGATCCACGCAGTGATCCGCGCAGCTGCTTTATTGGAAGCGCTTTACTCGAACTGCCTTCCTTCATTCGAACTTCCTTCCTTCATTCGCACCGCCTTCTTTCACCCCCCTCAGACGAGACCCTCTCCAAGCTGCTCAACCTGCTCTCGACCGGTTCGCACGAACTCCTCGCGGCCGAGGTGGAAAAGCGCGGCTTCGACGAGGACTACATCCAGGAGGAAATCAAAAACATAAACGAAAGCGACAACAACGTTCGGGACAAGGGCGAAGACGAAGTGGAAAATCTCATTTTTGAAGACTTGTGA

>Plasmodium_vivax_pvron4_haplotype_4_isolate_657Am
ATGTCTCGTAAAAGGGTTTTTCTTCTGTGCATTTTTCTGGCCATTTCCGCCGTTGTTGACGAAGCCGAGTCGTTCAGGAGTAAGCAAAAAGAAAGGAAAAAAAAGGAGAGATAGGTAGAGAGGGGCATCACACGCAACTGCTATACGCATGCAACTGCGATACGCACGTGACTGCGGTACACACCTGTGCAATGGCGCGTGCCGTATGCATGCTGTCCACGGCGCTCCACCCCCAAAGCAACGAAATAAAAAATAAAAAGTAAATAAATAAATAAATAAATTCCCCCTTTCAGAGCCAGACGCGGCAGCGAACGTCTCCTTCCTGGAGTTCACAGCAGATGGCAACGCTGAAGAGGGGCAGGCGCAGCCAAGTGAACCCATCGTTAACACCCAGCCGCTGCAGGAAAATGTAAGTGAAGCCGCTCCCCACTCGGAGGAGTCCACTGGGGGAAGCGCGGAGAAGGGAAGTGGCGGCCACGAGGAAACCCCCCACGCAGGAGAACATGACAAAGGTAGTGGCGGAAGCAACGGGAGCAGCGAAAGCAACGGAAGCGTCTTGGCTGATGGCCACGCCGAAGAAGCGCCGAACGAGCAGGTGAGTAGCGAGAAGAACGACGGACACAGTGAAAGCAGCACCACGGGCTCACACTCAGATAAGGAGGAGCTGGACTTGTATACGTCCTCCCCCTCCGATAAAGAAGAAAACAGCGCCCCTGCCATGGGTGGTATGCACAACACGGTAGGCCTGAGGGGGGGAAGCGCCTCTGAATCGGCGGCCCCAAGTGAAGAGAAAGCATCCGAAGAGAATGTCCCCCATGAAGTGGCAGATAAAAATGGGGAGGACACCTCACAGGAGGGTTCCCACGCGGGAGCGCTGTCACCTGCGCATGTGGGTGGCGAGAGTGGCGAGAGTGGCGGCGAGCACGGAGAGCACGGTGAACACGCTGAACATGGGGAGCACGGAGAGCACGGTGAACACGCTGAACATGGGGAGCACGGAGAGCACGGTGAACACGCTGAACATGGGGAGCACGGAGAGCACGGTGAACATGGCGAGCACGGTGAACATGCTGAACAGGAGGAGCACCAAATCTATGGGACGATTCACCCCGAGGCGGAAGCCTCCATTTTGCCCGCGCTGAAGGAAAAGGGCATCCACGTGTCCAGCCCAGAAAGGGTAATCCTCGAGATCATCGAAAGCGCCAAGGAGGGAATAAAAGGATTGCTGAAGCTCCGGAAGAGCAAAGACACAGGCAAGCTGCTGGAGGAGGCACTAGAAAAGCTAAACATAAACCAAAGGGATCTGCATGCAAACAATAATTTCATTACCCTAGAAATGTATGACCGGATCCTCTCCGAAATGTTTAAAATATTAACAGAAATGTCATTCTATAAGGATGGCCATTTTTACGAAACGTTAGGTTTGAATAAATCTATACTAAATCAATCGCTGAAAGAAATTAAAATAAAAATGTTGAGGACCATTGGAGTGCCATACACGAAGCTACCGCCAATCGTTAAGAACAAAGAGAAGGAAAGCACATGTGCTGCGAACAATCTCATCATTAGCATTACATCAAAAGAGCTAGCTCAACGAATGGCTATCATGTTCGCAAAATGGCTAGCTCCAGAAGAATACGGGTCTGTCGTCGATTTAGATAAAAGCATAGAATTAAATGTCCTCTGCGCAGGGGCACCTATCCTAGTACAGCAATGGAAATATTACCAAAACATGTTAGGGTTCGAAACGGGAAATGAACATGCCTTCTTAAACCTCATCGATGAGTTGCTAGTCATCGACAAGAGACACAGTAACAATGAAGCGTATTCAAAAGTGATAAGGAAAATAAAAAAATCGAAAGCCTTTAATTATTGTACTAAAGTTATGAGGATTGCAGGGAATATTTCTTCCATTCCATTTAATCATGAAAATAATAAAACGCCTAGCTACTCCATCATCGGGTCGTTAGGTAACCTGGTGAAGGCTCACATGGGGAACTACTACGTTGCCATTGCTAATAGGATTAACTCCTATTTTGCCTATGCCGAGAAGAGGAACAAAAAAAACAGCCCCTTAAAAGTTGTCTCCGTCTGTACTCTCCTTCATTTGACCGACATGCTCCACAATTGCTCTGATGAACATTTAAAGAATATTTTGGACCTCAACACTTTGAAGCTTAACATTCTGAACATGCAGGGCAGGCGCGTGCTGCAGCCCCTCGTCAAGATGAGCTTCCTCGGCGCCGCGCAGAACCCCGCCCTCAAGGAGATCTGCGAGCCGAGCAACCACCTAGTGGGTGAGTGACGGGGGGGGCGACCTCCATGGGGGGCTGCTATTCCAGCGCGGTGATCCACGCAGTGATCCGCGCAGCTGCTTTATTGGAAGCGCTTTACTCGAACTGCCTTCCTTCATTCGAACTTCCTTCCTTCATTCGCACCGCCTTCTTTCACCCCCCTCAGACGAGACCCTCTCCAAGCTGCTCAACCTGCTCTCGACCGGTTCGCACGAACTCCTCGCGGCCGAGGTGGAAAAGCGCGGCTTCGACGAGGACTACATCCAGGAGGAAATCAAAAACATAAACGAAAGCGACAACAACGTTCGGGACAAGGGCGAAGACGAAGTGGAAAATCTCATTTTTGAAGACTTGTGA

>Plasmodium_vivax_pvron4_haplotype_4_isolate_84Ch
ATGTCTCGTAAAAGGGTTTTTCTTCTGTGCATTTTTCTGGCCATTTCCGCCGTTGTTGACGAAGCCGAGTCGTTCAGGAGTAAGCAAAAAGAAAGGAAAAAAAAGGAGAGATAGGTAGAGAGGGGCATCACACGCAACTGCTATACGCATGCAACTGCGATACGCACGTGACTGCGGTACACACCTGTGCAATGGCGCGTGCCGTATGCATGCTGTCCACGGCGCTCCACCCCCAAAGCAACGAAATAAAAAATAAAAAGTAAATAAATAAATAAATAAATTCCCCCTTTCAGAGCCAGACGCGGCAGCGAACGTCTCCTTCCTGGAGTTCACAGCAGATGGCAACGCTGAAGAGGGGCAGGCGCAGCCAAGTGAACCCATCGTTAACACCCAGCCGCTGCAGGAAAATGTAAGTGAAGCCGCTCCCCACTCGGAGGAGTCCACTGGGGGAAGCGCGGAGAAGGGAAGTGGCGGCCACGAGGAAACCCCCCACGCAGGAGAACATGACAAAGGTAGTGGCGGAAGCAACGGGAGCAGCGAAAGCAACGGAAGCGTCTTGGCTGATGGCCACGCCGAAGAAGCGCCGAACGAGCAGGTGAGTAGCGAGAAGAACGACGGACACAGTGAAAGCAGCACCACGGGCTCACACTCAGATAAGGAGGAGCTGGACTTGTATACGTCCTCCCCCTCCGATAAAGAAGAAAACAGCGCCCCTGCCATGGGTGGTATGCACAACACGGTAGGCCTGAGGGGGGGAAGCGCCTCTGAATCGGCGGCCCCAAGTGAAGAGAAAGCATCCGAAGAGAATGTCCCCCATGAAGTGGCAGATAAAAATGGGGAGGACACCTCACAGGAGGGTTCCCACGCGGGAGCGCTGTCACCTGCGCATGTGGGTGGCGAGAGTGGCGAGAGTGGCGGCGAGCACGGAGAGCACGGTGAACACGCTGAACATGGGGAGCACGGAGAGCACGGTGAACACGCTGAACATGGGGAGCACGGAGAGCACGGTGAACACGCTGAACATGGGGAGCACGGAGAGCACGGTGAACATGGCGAGCACGGTGAACATGCTGAACAGGAGGAGCACCAAATCTATGGGACGATTCACCCCGAGGCGGAAGCCTCCATTTTGCCCGCGCTGAAGGAAAAGGGCATCCACGTGTCCAGCCCAGAAAGGGTAATCCTCGAGATCATCGAAAGCGCCAAGGAGGGAATAAAAGGATTGCTGAAGCTCCGGAAGAGCAAAGACACAGGCAAGCTGCTGGAGGAGGCACTAGAAAAGCTAAACATAAACCAAAGGGATCTGCATGCAAACAATAATTTCATTACCCTAGAAATGTATGACCGGATCCTCTCCGAAATGTTTAAAATATTAACAGAAATGTCATTCTATAAGGATGGCCATTTTTACGAAACGTTAGGTTTGAATAAATCTATACTAAATCAATCGCTGAAAGAAATTAAAATAAAAATGTTGAGGACCATTGGAGTGCCATACACGAAGCTACCGCCAATCGTTAAGAACAAAGAGAAGGAAAGCACATGTGCTGCGAACAATCTCATCATTAGCATTACATCAAAAGAGCTAGCTCAACGAATGGCTATCATGTTCGCAAAATGGCTAGCTCCAGAAGAATACGGGTCTGTCGTCGATTTAGATAAAAGCATAGAATTAAATGTCCTCTGCGCAGGGGCACCTATCCTAGTACAGCAATGGAAATATTACCAAAACATGTTAGGGTTCGAAACGGGAAATGAACATGCCTTCTTAAACCTCATCGATGAGTTGCTAGTCATCGACAAGAGACACAGTAACAATGAAGCGTATTCAAAAGTGATAAGGAAAATAAAAAAATCGAAAGCCTTTAATTATTGTACTAAAGTTATGAGGATTGCAGGGAATATTTCTTCCATTCCATTTAATCATGAAAATAATAAAACGCCTAGCTACTCCATCATCGGGTCGTTAGGTAACCTGGTGAAGGCTCACATGGGGAACTACTACGTTGCCATTGCTAATAGGATTAACTCCTATTTTGCCTATGCCGAGAAGAGGAACAAAAAAAACAGCCCCTTAAAAGTTGTCTCCGTCTGTACTCTCCTTCATTTGACCGACATGCTCCACAATTGCTCTGATGAACATTTAAAGAATATTTTGGACCTCAACACTTTGAAGCTTAACATTCTGAACATGCAGGGCAGGCGCGTGCTGCAGCCCCTCGTCAAGATGAGCTTCCTCGGCGCCGCGCAGAACCCCGCCCTCAAGGAGATCTGCGAGCCGAGCAACCACCTAGTGGGTGAGTGACGGGGGGGGCGACCTCCATGGGGGGCTGCTATTCCAGCGCGGTGATCCACGCAGTGATCCGCGCAGCTGCTTTATTGGAAGCGCTTTACTCGAACTGCCTTCCTTCATTCGAACTTCCTTCCTTCATTCGCACCGCCTTCTTTCACCCCCCTCAGACGAGACCCTCTCCAAGCTGCTCAACCTGCTCTCGACCGGTTCGCACGAACTCCTCGCGGCCGAGGTGGAAAAGCGCGGCTTCGACGAGGACTACATCCAGGAGGAAATCAAAAACATAAACGAAAGCGACAACAACGTTCGGGACAAGGGCGAAGACGAAGTGGAAAATCTCATTTTTGAAGACTTGTGA

>Plasmodium_vivax_pvron4_haplotype_4_isolate_92Ch
ATGTCTCGTAAAAGGGTTTTTCTTCTGTGCATTTTTCTGGCCATTTCCGCCGTTGTTGACGAAGCCGAGTCGTTCAGGAGTAAGCAAAAAGAAAGGAAAAAAAAGGAGAGATAGGTAGAGAGGGGCATCACACGCAACTGCTATACGCATGCAACTGCGATACGCACGTGACTGCGGTACACACCTGTGCAATGGCGCGTGCCGTATGCATGCTGTCCACGGCGCTCCACCCCCAAAGCAACGAAATAAAAAATAAAAAGTAAATAAATAAATAAATAAATTCCCCCTTTCAGAGCCAGACGCGGCAGCGAACGTCTCCTTCCTGGAGTTCACAGCAGATGGCAACGCTGAAGAGGGGCAGGCGCAGCCAAGTGAACCCATCGTTAACACCCAGCCGCTGCAGGAAAATGTAAGTGAAGCCGCTCCCCACTCGGAGGAGTCCACTGGGGGAAGCGCGGAGAAGGGAAGTGGCGGCCACGAGGAAACCCCCCACGCAGGAGAACATGACAAAGGTAGTGGCGGAAGCAACGGGAGCAGCGAAAGCAACGGAAGCGTCTTGGCTGATGGCCACGCCGAAGAAGCGCCGAACGAGCAGGTGAGTAGCGAGAAGAACGACGGACACAGTGAAAGCAGCACCACGGGCTCACACTCAGATAAGGAGGAGCTGGACTTGTATACGTCCTCCCCCTCCGATAAAGAAGAAAACAGCGCCCCTGCCATGGGTGGTATGCACAACACGGTAGGCCTGAGGGGGGGAAGCGCCTCTGAATCGGCGGCCCCAAGTGAAGAGAAAGCATCCGAAGAGAATGTCCCCCATGAAGTGGCAGATAAAAATGGGGAGGACACCTCACAGGAGGGTTCCCACGCGGGAGCGCTGTCACCTGCGCATGTGGGTGGCGAGAGTGGCGAGAGTGGCGGCGAGCACGGAGAGCACGGTGAACACGCTGAACATGGGGAGCACGGAGAGCACGGTGAACACGCTGAACATGGGGAGCACGGAGAGCACGGTGAACACGCTGAACATGGGGAGCACGGAGAGCACGGTGAACATGGCGAGCACGGTGAACATGCTGAACAGGAGGAGCACCAAATCTATGGGACGATTCACCCCGAGGCGGAAGCCTCCATTTTGCCCGCGCTGAAGGAAAAGGGCATCCACGTGTCCAGCCCAGAAAGGGTAATCCTCGAGATCATCGAAAGCGCCAAGGAGGGAATAAAAGGATTGCTGAAGCTCCGGAAGAGCAAAGACACAGGCAAGCTGCTGGAGGAGGCACTAGAAAAGCTAAACATAAACCAAAGGGATCTGCATGCAAACAATAATTTCATTACCCTAGAAATGTATGACCGGATCCTCTCCGAAATGTTTAAAATATTAACAGAAATGTCATTCTATAAGGATGGCCATTTTTACGAAACGTTAGGTTTGAATAAATCTATACTAAATCAATCGCTGAAAGAAATTAAAATAAAAATGTTGAGGACCATTGGAGTGCCATACACGAAGCTACCGCCAATCGTTAAGAACAAAGAGAAGGAAAGCACATGTGCTGCGAACAATCTCATCATTAGCATTACATCAAAAGAGCTAGCTCAACGAATGGCTATCATGTTCGCAAAATGGCTAGCTCCAGAAGAATACGGGTCTGTCGTCGATTTAGATAAAAGCATAGAATTAAATGTCCTCTGCGCAGGGGCACCTATCCTAGTACAGCAATGGAAATATTACCAAAACATGTTAGGGTTCGAAACGGGAAATGAACATGCCTTCTTAAACCTCATCGATGAGTTGCTAGTCATCGACAAGAGACACAGTAACAATGAAGCGTATTCAAAAGTGATAAGGAAAATAAAAAAATCGAAAGCCTTTAATTATTGTACTAAAGTTATGAGGATTGCAGGGAATATTTCTTCCATTCCATTTAATCATGAAAATAATAAAACGCCTAGCTACTCCATCATCGGGTCGTTAGGTAACCTGGTGAAGGCTCACATGGGGAACTACTACGTTGCCATTGCTAATAGGATTAACTCCTATTTTGCCTATGCCGAGAAGAGGAACAAAAAAAACAGCCCCTTAAAAGTTGTCTCCGTCTGTACTCTCCTTCATTTGACCGACATGCTCCACAATTGCTCTGATGAACATTTAAAGAATATTTTGGACCTCAACACTTTGAAGCTTAACATTCTGAACATGCAGGGCAGGCGCGTGCTGCAGCCCCTCGTCAAGATGAGCTTCCTCGGCGCCGCGCAGAACCCCGCCCTCAAGGAGATCTGCGAGCCGAGCAACCACCTAGTGGGTGAGTGACGGGGGGGGCGACCTCCATGGGGGGCTGCTATTCCAGCGCGGTGATCCACGCAGTGATCCGCGCAGCTGCTTTATTGGAAGCGCTTTACTCGAACTGCCTTCCTTCATTCGAACTTCCTTCCTTCATTCGCACCGCCTTCTTTCACCCCCCTCAGACGAGACCCTCTCCAAGCTGCTCAACCTGCTCTCGACCGGTTCGCACGAACTCCTCGCGGCCGAGGTGGAAAAGCGCGGCTTCGACGAGGACTACATCCAGGAGGAAATCAAAAACATAAACGAAAGCGACAACAACGTTCGGGACAAGGGCGAAGACGAAGTGGAAAATCTCATTTTTGAAGACTTGTGA

>Plasmodium_vivax_pvron4_haplotype_4_isolate_88Ch
ATGTCTCGTAAAAGGGTTTTTCTTCTGTGCATTTTTCTGGCCATTTCCGCCGTTGTTGACGAAGCCGAGTCGTTCAGGAGTAAGCAAAAAGAAAGGAAAAAAAAGGAGAGATAGGTAGAGAGGGGCATCACACGCAACTGCTATACGCATGCAACTGCGATACGCACGTGACTGCGGTACACACCTGTGCAATGGCGCGTGCCGTATGCATGCTGTCCACGGCGCTCCACCCCCAAAGCAACGAAATAAAAAATAAAAAGTAAATAAATAAATAAATAAATTCCCCCTTTCAGAGCCAGACGCGGCAGCGAACGTCTCCTTCCTGGAGTTCACAGCAGATGGCAACGCTGAAGAGGGGCAGGCGCAGCCAAGTGAACCCATCGTTAACACCCAGCCGCTGCAGGAAAATGTAAGTGAAGCCGCTCCCCACTCGGAGGAGTCCACTGGGGGAAGCGCGGAGAAGGGAAGTGGCGGCCACGAGGAAACCCCCCACGCAGGAGAACATGACAAAGGTAGTGGCGGAAGCAACGGGAGCAGCGAAAGCAACGGAAGCGTCTTGGCTGATGGCCACGCCGAAGAAGCGCCGAACGAGCAGGTGAGTAGCGAGAAGAACGACGGACACAGTGAAAGCAGCACCACGGGCTCACACTCAGATAAGGAGGAGCTGGACTTGTATACGTCCTCCCCCTCCGATAAAGAAGAAAACAGCGCCCCTGCCATGGGTGGTATGCACAACACGGTAGGCCTGAGGGGGGGAAGCGCCTCTGAATCGGCGGCCCCAAGTGAAGAGAAAGCATCCGAAGAGAATGTCCCCCATGAAGTGGCAGATAAAAATGGGGAGGACACCTCACAGGAGGGTTCCCACGCGGGAGCGCTGTCACCTGCGCATGTGGGTGGCGAGAGTGGCGAGAGTGGCGGCGAGCACGGAGAGCACGGTGAACACGCTGAACATGGGGAGCACGGAGAGCACGGTGAACACGCTGAACATGGGGAGCACGGAGAGCACGGTGAACACGCTGAACATGGGGAGCACGGAGAGCACGGTGAACATGGCGAGCACGGTGAACATGCTGAACAGGAGGAGCACCAAATCTATGGGACGATTCACCCCGAGGCGGAAGCCTCCATTTTGCCCGCGCTGAAGGAAAAGGGCATCCACGTGTCCAGCCCAGAAAGGGTAATCCTCGAGATCATCGAAAGCGCCAAGGAGGGAATAAAAGGATTGCTGAAGCTCCGGAAGAGCAAAGACACAGGCAAGCTGCTGGAGGAGGCACTAGAAAAGCTAAACATAAACCAAAGGGATCTGCATGCAAACAATAATTTCATTACCCTAGAAATGTATGACCGGATCCTCTCCGAAATGTTTAAAATATTAACAGAAATGTCATTCTATAAGGATGGCCATTTTTACGAAACGTTAGGTTTGAATAAATCTATACTAAATCAATCGCTGAAAGAAATTAAAATAAAAATGTTGAGGACCATTGGAGTGCCATACACGAAGCTACCGCCAATCGTTAAGAACAAAGAGAAGGAAAGCACATGTGCTGCGAACAATCTCATCATTAGCATTACATCAAAAGAGCTAGCTCAACGAATGGCTATCATGTTCGCAAAATGGCTAGCTCCAGAAGAATACGGGTCTGTCGTCGATTTAGATAAAAGCATAGAATTAAATGTCCTCTGCGCAGGGGCACCTATCCTAGTACAGCAATGGAAATATTACCAAAACATGTTAGGGTTCGAAACGGGAAATGAACATGCCTTCTTAAACCTCATCGATGAGTTGCTAGTCATCGACAAGAGACACAGTAACAATGAAGCGTATTCAAAAGTGATAAGGAAAATAAAAAAATCGAAAGCCTTTAATTATTGTACTAAAGTTATGAGGATTGCAGGGAATATTTCTTCCATTCCATTTAATCATGAAAATAATAAAACGCCTAGCTACTCCATCATCGGGTCGTTAGGTAACCTGGTGAAGGCTCACATGGGGAACTACTACGTTGCCATTGCTAATAGGATTAACTCCTATTTTGCCTATGCCGAGAAGAGGAACAAAAAAAACAGCCCCTTAAAAGTTGTCTCCGTCTGTACTCTCCTTCATTTGACCGACATGCTCCACAATTGCTCTGATGAACATTTAAAGAATATTTTGGACCTCAACACTTTGAAGCTTAACATTCTGAACATGCAGGGCAGGCGCGTGCTGCAGCCCCTCGTCAAGATGAGCTTCCTCGGCGCCGCGCAGAACCCCGCCCTCAAGGAGATCTGCGAGCCGAGCAACCACCTAGTGGGTGAGTGACGGGGGGGGCGACCTCCATGGGGGGCTGCTATTCCAGCGCGGTGATCCACGCAGTGATCCGCGCAGCTGCTTTATTGGAAGCGCTTTACTCGAACTGCCTTCCTTCATTCGAACTTCCTTCCTTCATTCGCACCGCCTTCTTTCACCCCCCTCAGACGAGACCCTCTCCAAGCTGCTCAACCTGCTCTCGACCGGTTCGCACGAACTCCTCGCGGCCGAGGTGGAAAAGCGCGGCTTCGACGAGGACTACATCCAGGAGGAAATCAAAAACATAAACGAAAGCGACAACAACGTTCGGGACAAGGGCGAAGACGAAGTGGAAAATCTCATTTTTGAAGACTTGTGA

>Plasmodium_vivax_pvron4_haplotype_5_isolate_130Ch
ATGTCTCGTAAAAGGGTTTTTCTTCTGTGCATTTTTCTGGCCATTTCCGCCGTTGTTGACGAAGCCGAGTCGTTCAGGAGTAAGCAAAAAGAAAGGAAAAAAAAGGAGAGATAGGTAGAGAGGGGCATCACACGCAACTGCTATACGCATGCAACTGCGATACGCACGTGACTGCGGTACACACCTGTGCAATGGCGCGTGCCGTATGCATGCTGTCCACGGCGCTCCACCCCCAAAGCAACGAAATAAAAAATAAAAAGTAAATAAATAAATAAATAAATTCCCCCTTTCAGAGCCGGACGCGGCAGCGAACGTCTCCTTCCTGGAGTTCACAGCAGATGGCAACGCTGAAGAGGGGCAGGCGCAGCCAAGTGAACCCATCGTTAACACCCAGCCGCTGCAGGAAAATGTAAGTGAAGCCGCTCCCCACTCGGAGGAGTCCACTGGGGGAAGCGCGGAGAAGGGAAGTGGCGGCCACGAGGAAACCCCCCACGCAGGAGAACATGACAAAGGTAGTGGCGGAAGCAACGGGAGCAGCGAAAGCAACGGAAGCGTCTTGGCTGATGGCCACGCCGAAGAAGCGCCGAACGAGCAGGTGAGTAGCGAGAAGAACGACGGACACAGTGAAAGCAGCACCACGGGCTCACACTCAGATAAGGAGGAGCTGGACTTGTATACGTCCTCCCCCTCCGATAAAGAAGAAAACAGCGCCCCTGCCATGGGTGGTATGCACAACACGGTAGGCCTGAGGGGGGGAAGCGCCTCTGAATCGGCGGCCCCAAGTGAAGAGAAAGCATCCGAAGAGAATGTCCCCCATGAAGTGGCAGATAAAAATGGGGAGGACACCTCACAGGAGGGTTCCCACGCGGGAGCGCTGTCACCTGCGCATGTGGGTGGCGAGAGTGGCGAGAGTGGCGGCGAGCACGGAGAGCACGGTGAACACGCTGAACATGGGGAGCACGGAGAGCACGGTGAACACGCTGAACATGGGGAGCACGGAGAGCACGGTGAACACGCTGAACATGGGGAGCACGGAGAGCACGGTGAACATGGCGAGCACGGTGAACATGCTGAACAGGAGGAGCACCAAATCTATGGGACGATTCACCCCGAGGCGGAAGCCTCCATTTTGCCCGCGCTGAAGGAAAAGGGCATCCACGTGTCCAGCCCAGAAAGGGTAATCCTCGAGATCATCGAAAGCGCCAAGGAGGGAATAAAAGGATTGCTGAAGCTCCGGAAGAGCAAAGACACAGGCAAGCTGCTGGAGGAGGCACTAGAAAAGCTAAACATAAACCAAAGGGATCTGCATGCAAACAATAATTTCATTACCCTAGAAATGTATGACCGGATCCTCTCCGAAATGTTTAAAATATTAACAGAAATGTCATTCTATAAGGATGGCCATTTTTACGAAACGTTAGGTTTGAATAAATCTATACTAAATCAATCGCTGAAAGAAATTAAAATAAAAATGTTGAGGACCATTGGAGTGCCATACACGAAGCTACCGCCAATCGTTAAGAACAAAGAGAAGGAAAGCACATGTGCTGCGAACAATCTCATCATTAGCATTACATCAAAAGAGCTAGCTCAACGAATGGCTATCATGTTCGCAAAATGGCTAGCTCCAGAAGAATACGGGTCTGTCGTCGATTTAGATAAAAGCATAGAATTAAATGTCCTCTGCGCAGGGGCACCTATCCTAGTACAGCAATGGAAATATTACCAAAACATGTTAGGGTTCGAAACGGGAAATGAACATGCCTTCTTAAACCTCATCGATGAGTTGCTAGTCATCGACAAGAGACACAGTAACAATGAAGCGTATTCAAAAGTGATAAGGAAAATAAAAAAATCGAAAGCCTTTAATTATTGTACTAAAGTTATGAGGATTGCAGGGAATATTTCTTCCATTCCATTTAATCATGAAAATAATAAAACGCCTAGCTACTCCATCATCGGGTCGTTAGGTAACCTGGTGAAGGCTCACATGGGGAACTACTACGTTGCCATTGCTAATAGGATTAACTCCTATTTTGCCTATGCCGAGAAGAGGAACAAAAAAAACAGCCCCTTAAAAGTTGTCTCCGTCTGTACTCTCCTTCATTTGACCGACATGCTCCACAATTGCTCTGATGAACATTTAAAGAATATTTTGGACCTCAACACTTTGAAGCTTAACATTCTGAACATGCAGGGCAGGCGCGTGCTGCAGCCCCTCGTCAAGATGAGCTTCCTCGGCGCCGCGCAGAACCCCGCCCTCAAGGAGATCTGCGAGCCGAGCAACCACCTAGTGGGTGAGTGACGGGGGGGGCGACCTCCATGGGGGGCTGCTATTCCAGCGCGGTGATCCACGCAGTGATCCGCGCAGCTGCTTTATTGGAAGCGCTTTACTCGAACTGCCTTCCTTCATTCGAACTTCCTTCCTTCATTCGCACCGCCTTCTTTCACCCCCCTCAGACGAGACCCTCTCCAAGCTGCTCAACCTGCTCTCGACCGGTTCGCACGAACTCCTCGCGGCCGAGGTGGAAAAGCGCGGCTTCGACGAGGACTACATCCAGGAGGAAATCAAAAACATAAACGAAAGCGACAACAACGTTCGGGACAAGGGCGAAGACGAAGTGGAAAATCTCATTTTTGAAGACTTGTGA

>Plasmodium_vivax_pvron4_haplotype_5_isolate_INS8Co
ATGTCTCGTAAAAGGGTTTTTCTTCTGTGCATTTTTCTGGCCATTTCCGCCGTTGTTGACGAAGCCGAGTCGTTCAGGAGTAAGCAAAAAGAAAGGAAAAAAAAGGAGAGATAGGTAGAGAGGGGCATCACACGCAACTGCTATACGCATGCAACTGCGATACGCACGTGACTGCGGTACACACCTGTGCAATGGCGCGTGCCGTATGCATGCTGTCCACGGCGCTCCACCCCCAAAGCAACGAAATAAAAAATAAAAAGTAAATAAATAAATAAATAAATTCCCCCTTTCAGAGCCGGACGCGGCAGCGAACGTCTCCTTCCTGGAGTTCACAGCAGATGGCAACGCTGAAGAGGGGCAGGCGCAGCCAAGTGAACCCATCGTTAACACCCAGCCGCTGCAGGAAAATGTAAGTGAAGCCGCTCCCCACTCGGAGGAGTCCACTGGGGGAAGCGCGGAGAAGGGAAGTGGCGGCCACGAGGAAACCCCCCACGCAGGAGAACATGACAAAGGTAGTGGCGGAAGCAACGGGAGCAGCGAAAGCAACGGAAGCGTCTTGGCTGATGGCCACGCCGAAGAAGCGCCGAACGAGCAGGTGAGTAGCGAGAAGAACGACGGACACAGTGAAAGCAGCACCACGGGCTCACACTCAGATAAGGAGGAGCTGGACTTGTATACGTCCTCCCCCTCCGATAAAGAAGAAAACAGCGCCCCTGCCATGGGTGGTATGCACAACACGGTAGGCCTGAGGGGGGGAAGCGCCTCTGAATCGGCGGCCCCAAGTGAAGAGAAAGCATCCGAAGAGAATGTCCCCCATGAAGTGGCAGATAAAAATGGGGAGGACACCTCACAGGAGGGTTCCCACGCGGGAGCGCTGTCACCTGCGCATGTGGGTGGCGAGAGTGGCGAGAGTGGCGGCGAGCACGGAGAGCACGGTGAACACGCTGAACATGGGGAGCACGGAGAGCACGGTGAACACGCTGAACATGGGGAGCACGGAGAGCACGGTGAACACGCTGAACATGGGGAGCACGGAGAGCACGGTGAACATGGCGAGCACGGTGAACATGCTGAACAGGAGGAGCACCAAATCTATGGGACGATTCACCCCGAGGCGGAAGCCTCCATTTTGCCCGCGCTGAAGGAAAAGGGCATCCACGTGTCCAGCCCAGAAAGGGTAATCCTCGAGATCATCGAAAGCGCCAAGGAGGGAATAAAAGGATTGCTGAAGCTCCGGAAGAGCAAAGACACAGGCAAGCTGCTGGAGGAGGCACTAGAAAAGCTAAACATAAACCAAAGGGATCTGCATGCAAACAATAATTTCATTACCCTAGAAATGTATGACCGGATCCTCTCCGAAATGTTTAAAATATTAACAGAAATGTCATTCTATAAGGATGGCCATTTTTACGAAACGTTAGGTTTGAATAAATCTATACTAAATCAATCGCTGAAAGAAATTAAAATAAAAATGTTGAGGACCATTGGAGTGCCATACACGAAGCTACCGCCAATCGTTAAGAACAAAGAGAAGGAAAGCACATGTGCTGCGAACAATCTCATCATTAGCATTACATCAAAAGAGCTAGCTCAACGAATGGCTATCATGTTCGCAAAATGGCTAGCTCCAGAAGAATACGGGTCTGTCGTCGATTTAGATAAAAGCATAGAATTAAATGTCCTCTGCGCAGGGGCACCTATCCTAGTACAGCAATGGAAATATTACCAAAACATGTTAGGGTTCGAAACGGGAAATGAACATGCCTTCTTAAACCTCATCGATGAGTTGCTAGTCATCGACAAGAGACACAGTAACAATGAAGCGTATTCAAAAGTGATAAGGAAAATAAAAAAATCGAAAGCCTTTAATTATTGTACTAAAGTTATGAGGATTGCAGGGAATATTTCTTCCATTCCATTTAATCATGAAAATAATAAAACGCCTAGCTACTCCATCATCGGGTCGTTAGGTAACCTGGTGAAGGCTCACATGGGGAACTACTACGTTGCCATTGCTAATAGGATTAACTCCTATTTTGCCTATGCCGAGAAGAGGAACAAAAAAAACAGCCCCTTAAAAGTTGTCTCCGTCTGTACTCTCCTTCATTTGACCGACATGCTCCACAATTGCTCTGATGAACATTTAAAGAATATTTTGGACCTCAACACTTTGAAGCTTAACATTCTGAACATGCAGGGCAGGCGCGTGCTGCAGCCCCTCGTCAAGATGAGCTTCCTCGGCGCCGCGCAGAACCCCGCCCTCAAGGAGATCTGCGAGCCGAGCAACCACCTAGTGGGTGAGTGACGGGGGGGGCGACCTCCATGGGGGGCTGCTATTCCAGCGCGGTGATCCACGCAGTGATCCGCGCAGCTGCTTTATTGGAAGCGCTTTACTCGAACTGCCTTCCTTCATTCGAACTTCCTTCCTTCATTCGCACCGCCTTCTTTCACCCCCCTCAGACGAGACCCTCTCCAAGCTGCTCAACCTGCTCTCGACCGGTTCGCACGAACTCCTCGCGGCCGAGGTGGAAAAGCGCGGCTTCGACGAGGACTACATCCAGGAGGAAATCAAAAACATAAACGAAAGCGACAACAACGTTCGGGACAAGGGCGAAGACGAAGTGGAAAATCTCATTTTTGAAGACTTGTGA

>Plasmodium_vivax_pvron4_haplotype_5_isolate_INS25Co
ATGTCTCGTAAAAGGGTTTTTCTTCTGTGCATTTTTCTGGCCATTTCCGCCGTTGTTGACGAAGCCGAGTCGTTCAGGAGTAAGCAAAAAGAAAGGAAAAAAAAGGAGAGATAGGTAGAGAGGGGCATCACACGCAACTGCTATACGCATGCAACTGCGATACGCACGTGACTGCGGTACACACCTGTGCAATGGCGCGTGCCGTATGCATGCTGTCCACGGCGCTCCACCCCCAAAGCAACGAAATAAAAAATAAAAAGTAAATAAATAAATAAATAAATTCCCCCTTTCAGAGCCGGACGCGGCAGCGAACGTCTCCTTCCTGGAGTTCACAGCAGATGGCAACGCTGAAGAGGGGCAGGCGCAGCCAAGTGAACCCATCGTTAACACCCAGCCGCTGCAGGAAAATGTAAGTGAAGCCGCTCCCCACTCGGAGGAGTCCACTGGGGGAAGCGCGGAGAAGGGAAGTGGCGGCCACGAGGAAACCCCCCACGCAGGAGAACATGACAAAGGTAGTGGCGGAAGCAACGGGAGCAGCGAAAGCAACGGAAGCGTCTTGGCTGATGGCCACGCCGAAGAAGCGCCGAACGAGCAGGTGAGTAGCGAGAAGAACGACGGACACAGTGAAAGCAGCACCACGGGCTCACACTCAGATAAGGAGGAGCTGGACTTGTATACGTCCTCCCCCTCCGATAAAGAAGAAAACAGCGCCCCTGCCATGGGTGGTATGCACAACACGGTAGGCCTGAGGGGGGGAAGCGCCTCTGAATCGGCGGCCCCAAGTGAAGAGAAAGCATCCGAAGAGAATGTCCCCCATGAAGTGGCAGATAAAAATGGGGAGGACACCTCACAGGAGGGTTCCCACGCGGGAGCGCTGTCACCTGCGCATGTGGGTGGCGAGAGTGGCGAGAGTGGCGGCGAGCACGGAGAGCACGGTGAACACGCTGAACATGGGGAGCACGGAGAGCACGGTGAACACGCTGAACATGGGGAGCACGGAGAGCACGGTGAACACGCTGAACATGGGGAGCACGGAGAGCACGGTGAACATGGCGAGCACGGTGAACATGCTGAACAGGAGGAGCACCAAATCTATGGGACGATTCACCCCGAGGCGGAAGCCTCCATTTTGCCCGCGCTGAAGGAAAAGGGCATCCACGTGTCCAGCCCAGAAAGGGTAATCCTCGAGATCATCGAAAGCGCCAAGGAGGGAATAAAAGGATTGCTGAAGCTCCGGAAGAGCAAAGACACAGGCAAGCTGCTGGAGGAGGCACTAGAAAAGCTAAACATAAACCAAAGGGATCTGCATGCAAACAATAATTTCATTACCCTAGAAATGTATGACCGGATCCTCTCCGAAATGTTTAAAATATTAACAGAAATGTCATTCTATAAGGATGGCCATTTTTACGAAACGTTAGGTTTGAATAAATCTATACTAAATCAATCGCTGAAAGAAATTAAAATAAAAATGTTGAGGACCATTGGAGTGCCATACACGAAGCTACCGCCAATCGTTAAGAACAAAGAGAAGGAAAGCACATGTGCTGCGAACAATCTCATCATTAGCATTACATCAAAAGAGCTAGCTCAACGAATGGCTATCATGTTCGCAAAATGGCTAGCTCCAGAAGAATACGGGTCTGTCGTCGATTTAGATAAAAGCATAGAATTAAATGTCCTCTGCGCAGGGGCACCTATCCTAGTACAGCAATGGAAATATTACCAAAACATGTTAGGGTTCGAAACGGGAAATGAACATGCCTTCTTAAACCTCATCGATGAGTTGCTAGTCATCGACAAGAGACACAGTAACAATGAAGCGTATTCAAAAGTGATAAGGAAAATAAAAAAATCGAAAGCCTTTAATTATTGTACTAAAGTTATGAGGATTGCAGGGAATATTTCTTCCATTCCATTTAATCATGAAAATAATAAAACGCCTAGCTACTCCATCATCGGGTCGTTAGGTAACCTGGTGAAGGCTCACATGGGGAACTACTACGTTGCCATTGCTAATAGGATTAACTCCTATTTTGCCTATGCCGAGAAGAGGAACAAAAAAAACAGCCCCTTAAAAGTTGTCTCCGTCTGTACTCTCCTTCATTTGACCGACATGCTCCACAATTGCTCTGATGAACATTTAAAGAATATTTTGGACCTCAACACTTTGAAGCTTAACATTCTGAACATGCAGGGCAGGCGCGTGCTGCAGCCCCTCGTCAAGATGAGCTTCCTCGGCGCCGCGCAGAACCCCGCCCTCAAGGAGATCTGCGAGCCGAGCAACCACCTAGTGGGTGAGTGACGGGGGGGGCGACCTCCATGGGGGGCTGCTATTCCAGCGCGGTGATCCACGCAGTGATCCGCGCAGCTGCTTTATTGGAAGCGCTTTACTCGAACTGCCTTCCTTCATTCGAACTTCCTTCCTTCATTCGCACCGCCTTCTTTCACCCCCCTCAGACGAGACCCTCTCCAAGCTGCTCAACCTGCTCTCGACCGGTTCGCACGAACTCCTCGCGGCCGAGGTGGAAAAGCGCGGCTTCGACGAGGACTACATCCAGGAGGAAATCAAAAACATAAACGAAAGCGACAACAACGTTCGGGACAAGGGCGAAGACGAAGTGGAAAATCTCATTTTTGAAGACTTGTGA

>Plasmodium_vivax_pvron4_haplotype_5_isolate_INS26Co
ATGTCTCGTAAAAGGGTTTTTCTTCTGTGCATTTTTCTGGCCATTTCCGCCGTTGTTGACGAAGCCGAGTCGTTCAGGAGTAAGCAAAAAGAAAGGAAAAAAAAGGAGAGATAGGTAGAGAGGGGCATCACACGCAACTGCTATACGCATGCAACTGCGATACGCACGTGACTGCGGTACACACCTGTGCAATGGCGCGTGCCGTATGCATGCTGTCCACGGCGCTCCACCCCCAAAGCAACGAAATAAAAAATAAAAAGTAAATAAATAAATAAATAAATTCCCCCTTTCAGAGCCGGACGCGGCAGCGAACGTCTCCTTCCTGGAGTTCACAGCAGATGGCAACGCTGAAGAGGGGCAGGCGCAGCCAAGTGAACCCATCGTTAACACCCAGCCGCTGCAGGAAAATGTAAGTGAAGCCGCTCCCCACTCGGAGGAGTCCACTGGGGGAAGCGCGGAGAAGGGAAGTGGCGGCCACGAGGAAACCCCCCACGCAGGAGAACATGACAAAGGTAGTGGCGGAAGCAACGGGAGCAGCGAAAGCAACGGAAGCGTCTTGGCTGATGGCCACGCCGAAGAAGCGCCGAACGAGCAGGTGAGTAGCGAGAAGAACGACGGACACAGTGAAAGCAGCACCACGGGCTCACACTCAGATAAGGAGGAGCTGGACTTGTATACGTCCTCCCCCTCCGATAAAGAAGAAAACAGCGCCCCTGCCATGGGTGGTATGCACAACACGGTAGGCCTGAGGGGGGGAAGCGCCTCTGAATCGGCGGCCCCAAGTGAAGAGAAAGCATCCGAAGAGAATGTCCCCCATGAAGTGGCAGATAAAAATGGGGAGGACACCTCACAGGAGGGTTCCCACGCGGGAGCGCTGTCACCTGCGCATGTGGGTGGCGAGAGTGGCGAGAGTGGCGGCGAGCACGGAGAGCACGGTGAACACGCTGAACATGGGGAGCACGGAGAGCACGGTGAACACGCTGAACATGGGGAGCACGGAGAGCACGGTGAACACGCTGAACATGGGGAGCACGGAGAGCACGGTGAACATGGCGAGCACGGTGAACATGCTGAACAGGAGGAGCACCAAATCTATGGGACGATTCACCCCGAGGCGGAAGCCTCCATTTTGCCCGCGCTGAAGGAAAAGGGCATCCACGTGTCCAGCCCAGAAAGGGTAATCCTCGAGATCATCGAAAGCGCCAAGGAGGGAATAAAAGGATTGCTGAAGCTCCGGAAGAGCAAAGACACAGGCAAGCTGCTGGAGGAGGCACTAGAAAAGCTAAACATAAACCAAAGGGATCTGCATGCAAACAATAATTTCATTACCCTAGAAATGTATGACCGGATCCTCTCCGAAATGTTTAAAATATTAACAGAAATGTCATTCTATAAGGATGGCCATTTTTACGAAACGTTAGGTTTGAATAAATCTATACTAAATCAATCGCTGAAAGAAATTAAAATAAAAATGTTGAGGACCATTGGAGTGCCATACACGAAGCTACCGCCAATCGTTAAGAACAAAGAGAAGGAAAGCACATGTGCTGCGAACAATCTCATCATTAGCATTACATCAAAAGAGCTAGCTCAACGAATGGCTATCATGTTCGCAAAATGGCTAGCTCCAGAAGAATACGGGTCTGTCGTCGATTTAGATAAAAGCATAGAATTAAATGTCCTCTGCGCAGGGGCACCTATCCTAGTACAGCAATGGAAATATTACCAAAACATGTTAGGGTTCGAAACGGGAAATGAACATGCCTTCTTAAACCTCATCGATGAGTTGCTAGTCATCGACAAGAGACACAGTAACAATGAAGCGTATTCAAAAGTGATAAGGAAAATAAAAAAATCGAAAGCCTTTAATTATTGTACTAAAGTTATGAGGATTGCAGGGAATATTTCTTCCATTCCATTTAATCATGAAAATAATAAAACGCCTAGCTACTCCATCATCGGGTCGTTAGGTAACCTGGTGAAGGCTCACATGGGGAACTACTACGTTGCCATTGCTAATAGGATTAACTCCTATTTTGCCTATGCCGAGAAGAGGAACAAAAAAAACAGCCCCTTAAAAGTTGTCTCCGTCTGTACTCTCCTTCATTTGACCGACATGCTCCACAATTGCTCTGATGAACATTTAAAGAATATTTTGGACCTCAACACTTTGAAGCTTAACATTCTGAACATGCAGGGCAGGCGCGTGCTGCAGCCCCTCGTCAAGATGAGCTTCCTCGGCGCCGCGCAGAACCCCGCCCTCAAGGAGATCTGCGAGCCGAGCAACCACCTAGTGGGTGAGTGACGGGGGGGGCGACCTCCATGGGGGGCTGCTATTCCAGCGCGGTGATCCACGCAGTGATCCGCGCAGCTGCTTTATTGGAAGCGCTTTACTCGAACTGCCTTCCTTCATTCGAACTTCCTTCCTTCATTCGCACCGCCTTCTTTCACCCCCCTCAGACGAGACCCTCTCCAAGCTGCTCAACCTGCTCTCGACCGGTTCGCACGAACTCCTCGCGGCCGAGGTGGAAAAGCGCGGCTTCGACGAGGACTACATCCAGGAGGAAATCAAAAACATAAACGAAAGCGACAACAACGTTCGGGACAAGGGCGAAGACGAAGTGGAAAATCTCATTTTTGAAGACTTGTGA

>Plasmodium_vivax_pvron4_haplotype_5_isolate_INS27Co
ATGTCTCGTAAAAGGGTTTTTCTTCTGTGCATTTTTCTGGCCATTTCCGCCGTTGTTGACGAAGCCGAGTCGTTCAGGAGTAAGCAAAAAGAAAGGAAAAAAAAGGAGAGATAGGTAGAGAGGGGCATCACACGCAACTGCTATACGCATGCAACTGCGATACGCACGTGACTGCGGTACACACCTGTGCAATGGCGCGTGCCGTATGCATGCTGTCCACGGCGCTCCACCCCCAAAGCAACGAAATAAAAAATAAAAAGTAAATAAATAAATAAATAAATTCCCCCTTTCAGAGCCGGACGCGGCAGCGAACGTCTCCTTCCTGGAGTTCACAGCAGATGGCAACGCTGAAGAGGGGCAGGCGCAGCCAAGTGAACCCATCGTTAACACCCAGCCGCTGCAGGAAAATGTAAGTGAAGCCGCTCCCCACTCGGAGGAGTCCACTGGGGGAAGCGCGGAGAAGGGAAGTGGCGGCCACGAGGAAACCCCCCACGCAGGAGAACATGACAAAGGTAGTGGCGGAAGCAACGGGAGCAGCGAAAGCAACGGAAGCGTCTTGGCTGATGGCCACGCCGAAGAAGCGCCGAACGAGCAGGTGAGTAGCGAGAAGAACGACGGACACAGTGAAAGCAGCACCACGGGCTCACACTCAGATAAGGAGGAGCTGGACTTGTATACGTCCTCCCCCTCCGATAAAGAAGAAAACAGCGCCCCTGCCATGGGTGGTATGCACAACACGGTAGGCCTGAGGGGGGGAAGCGCCTCTGAATCGGCGGCCCCAAGTGAAGAGAAAGCATCCGAAGAGAATGTCCCCCATGAAGTGGCAGATAAAAATGGGGAGGACACCTCACAGGAGGGTTCCCACGCGGGAGCGCTGTCACCTGCGCATGTGGGTGGCGAGAGTGGCGAGAGTGGCGGCGAGCACGGAGAGCACGGTGAACACGCTGAACATGGGGAGCACGGAGAGCACGGTGAACACGCTGAACATGGGGAGCACGGAGAGCACGGTGAACACGCTGAACATGGGGAGCACGGAGAGCACGGTGAACATGGCGAGCACGGTGAACATGCTGAACAGGAGGAGCACCAAATCTATGGGACGATTCACCCCGAGGCGGAAGCCTCCATTTTGCCCGCGCTGAAGGAAAAGGGCATCCACGTGTCCAGCCCAGAAAGGGTAATCCTCGAGATCATCGAAAGCGCCAAGGAGGGAATAAAAGGATTGCTGAAGCTCCGGAAGAGCAAAGACACAGGCAAGCTGCTGGAGGAGGCACTAGAAAAGCTAAACATAAACCAAAGGGATCTGCATGCAAACAATAATTTCATTACCCTAGAAATGTATGACCGGATCCTCTCCGAAATGTTTAAAATATTAACAGAAATGTCATTCTATAAGGATGGCCATTTTTACGAAACGTTAGGTTTGAATAAATCTATACTAAATCAATCGCTGAAAGAAATTAAAATAAAAATGTTGAGGACCATTGGAGTGCCATACACGAAGCTACCGCCAATCGTTAAGAACAAAGAGAAGGAAAGCACATGTGCTGCGAACAATCTCATCATTAGCATTACATCAAAAGAGCTAGCTCAACGAATGGCTATCATGTTCGCAAAATGGCTAGCTCCAGAAGAATACGGGTCTGTCGTCGATTTAGATAAAAGCATAGAATTAAATGTCCTCTGCGCAGGGGCACCTATCCTAGTACAGCAATGGAAATATTACCAAAACATGTTAGGGTTCGAAACGGGAAATGAACATGCCTTCTTAAACCTCATCGATGAGTTGCTAGTCATCGACAAGAGACACAGTAACAATGAAGCGTATTCAAAAGTGATAAGGAAAATAAAAAAATCGAAAGCCTTTAATTATTGTACTAAAGTTATGAGGATTGCAGGGAATATTTCTTCCATTCCATTTAATCATGAAAATAATAAAACGCCTAGCTACTCCATCATCGGGTCGTTAGGTAACCTGGTGAAGGCTCACATGGGGAACTACTACGTTGCCATTGCTAATAGGATTAACTCCTATTTTGCCTATGCCGAGAAGAGGAACAAAAAAAACAGCCCCTTAAAAGTTGTCTCCGTCTGTACTCTCCTTCATTTGACCGACATGCTCCACAATTGCTCTGATGAACATTTAAAGAATATTTTGGACCTCAACACTTTGAAGCTTAACATTCTGAACATGCAGGGCAGGCGCGTGCTGCAGCCCCTCGTCAAGATGAGCTTCCTCGGCGCCGCGCAGAACCCCGCCCTCAAGGAGATCTGCGAGCCGAGCAACCACCTAGTGGGTGAGTGACGGGGGGGGCGACCTCCATGGGGGGCTGCTATTCCAGCGCGGTGATCCACGCAGTGATCCGCGCAGCTGCTTTATTGGAAGCGCTTTACTCGAACTGCCTTCCTTCATTCGAACTTCCTTCCTTCATTCGCACCGCCTTCTTTCACCCCCCTCAGACGAGACCCTCTCCAAGCTGCTCAACCTGCTCTCGACCGGTTCGCACGAACTCCTCGCGGCCGAGGTGGAAAAGCGCGGCTTCGACGAGGACTACATCCAGGAGGAAATCAAAAACATAAACGAAAGCGACAACAACGTTCGGGACAAGGGCGAAGACGAAGTGGAAAATCTCATTTTTGAAGACTTGTGA

>Plasmodium_vivax_pvron4_haplotype_5_isolate_INS34Co
ATGTCTCGTAAAAGGGTTTTTCTTCTGTGCATTTTTCTGGCCATTTCCGCCGTTGTTGACGAAGCCGAGTCGTTCAGGAGTAAGCAAAAAGAAAGGAAAAAAAAGGAGAGATAGGTAGAGAGGGGCATCACACGCAACTGCTATACGCATGCAACTGCGATACGCACGTGACTGCGGTACACACCTGTGCAATGGCGCGTGCCGTATGCATGCTGTCCACGGCGCTCCACCCCCAAAGCAACGAAATAAAAAATAAAAAGTAAATAAATAAATAAATAAATTCCCCCTTTCAGAGCCGGACGCGGCAGCGAACGTCTCCTTCCTGGAGTTCACAGCAGATGGCAACGCTGAAGAGGGGCAGGCGCAGCCAAGTGAACCCATCGTTAACACCCAGCCGCTGCAGGAAAATGTAAGTGAAGCCGCTCCCCACTCGGAGGAGTCCACTGGGGGAAGCGCGGAGAAGGGAAGTGGCGGCCACGAGGAAACCCCCCACGCAGGAGAACATGACAAAGGTAGTGGCGGAAGCAACGGGAGCAGCGAAAGCAACGGAAGCGTCTTGGCTGATGGCCACGCCGAAGAAGCGCCGAACGAGCAGGTGAGTAGCGAGAAGAACGACGGACACAGTGAAAGCAGCACCACGGGCTCACACTCAGATAAGGAGGAGCTGGACTTGTATACGTCCTCCCCCTCCGATAAAGAAGAAAACAGCGCCCCTGCCATGGGTGGTATGCACAACACGGTAGGCCTGAGGGGGGGAAGCGCCTCTGAATCGGCGGCCCCAAGTGAAGAGAAAGCATCCGAAGAGAATGTCCCCCATGAAGTGGCAGATAAAAATGGGGAGGACACCTCACAGGAGGGTTCCCACGCGGGAGCGCTGTCACCTGCGCATGTGGGTGGCGAGAGTGGCGAGAGTGGCGGCGAGCACGGAGAGCACGGTGAACACGCTGAACATGGGGAGCACGGAGAGCACGGTGAACACGCTGAACATGGGGAGCACGGAGAGCACGGTGAACACGCTGAACATGGGGAGCACGGAGAGCACGGTGAACATGGCGAGCACGGTGAACATGCTGAACAGGAGGAGCACCAAATCTATGGGACGATTCACCCCGAGGCGGAAGCCTCCATTTTGCCCGCGCTGAAGGAAAAGGGCATCCACGTGTCCAGCCCAGAAAGGGTAATCCTCGAGATCATCGAAAGCGCCAAGGAGGGAATAAAAGGATTGCTGAAGCTCCGGAAGAGCAAAGACACAGGCAAGCTGCTGGAGGAGGCACTAGAAAAGCTAAACATAAACCAAAGGGATCTGCATGCAAACAATAATTTCATTACCCTAGAAATGTATGACCGGATCCTCTCCGAAATGTTTAAAATATTAACAGAAATGTCATTCTATAAGGATGGCCATTTTTACGAAACGTTAGGTTTGAATAAATCTATACTAAATCAATCGCTGAAAGAAATTAAAATAAAAATGTTGAGGACCATTGGAGTGCCATACACGAAGCTACCGCCAATCGTTAAGAACAAAGAGAAGGAAAGCACATGTGCTGCGAACAATCTCATCATTAGCATTACATCAAAAGAGCTAGCTCAACGAATGGCTATCATGTTCGCAAAATGGCTAGCTCCAGAAGAATACGGGTCTGTCGTCGATTTAGATAAAAGCATAGAATTAAATGTCCTCTGCGCAGGGGCACCTATCCTAGTACAGCAATGGAAATATTACCAAAACATGTTAGGGTTCGAAACGGGAAATGAACATGCCTTCTTAAACCTCATCGATGAGTTGCTAGTCATCGACAAGAGACACAGTAACAATGAAGCGTATTCAAAAGTGATAAGGAAAATAAAAAAATCGAAAGCCTTTAATTATTGTACTAAAGTTATGAGGATTGCAGGGAATATTTCTTCCATTCCATTTAATCATGAAAATAATAAAACGCCTAGCTACTCCATCATCGGGTCGTTAGGTAACCTGGTGAAGGCTCACATGGGGAACTACTACGTTGCCATTGCTAATAGGATTAACTCCTATTTTGCCTATGCCGAGAAGAGGAACAAAAAAAACAGCCCCTTAAAAGTTGTCTCCGTCTGTACTCTCCTTCATTTGACCGACATGCTCCACAATTGCTCTGATGAACATTTAAAGAATATTTTGGACCTCAACACTTTGAAGCTTAACATTCTGAACATGCAGGGCAGGCGCGTGCTGCAGCCCCTCGTCAAGATGAGCTTCCTCGGCGCCGCGCAGAACCCCGCCCTCAAGGAGATCTGCGAGCCGAGCAACCACCTAGTGGGTGAGTGACGGGGGGGGCGACCTCCATGGGGGGCTGCTATTCCAGCGCGGTGATCCACGCAGTGATCCGCGCAGCTGCTTTATTGGAAGCGCTTTACTCGAACTGCCTTCCTTCATTCGAACTTCCTTCCTTCATTCGCACCGCCTTCTTTCACCCCCCTCAGACGAGACCCTCTCCAAGCTGCTCAACCTGCTCTCGACCGGTTCGCACGAACTCCTCGCGGCCGAGGTGGAAAAGCGCGGCTTCGACGAGGACTACATCCAGGAGGAAATCAAAAACATAAACGAAAGCGACAACAACGTTCGGGACAAGGGCGAAGACGAAGTGGAAAATCTCATTTTTGAAGACTTGTGA

>Plasmodium_vivax_pvron4_haplotype_5_isolate_54Am
ATGTCTCGTAAAAGGGTTTTTCTTCTGTGCATTTTTCTGGCCATTTCCGCCGTTGTTGACGAAGCCGAGTCGTTCAGGAGTAAGCAAAAAGAAAGGAAAAAAAAGGAGAGATAGGTAGAGAGGGGCATCACACGCAACTGCTATACGCATGCAACTGCGATACGCACGTGACTGCGGTACACACCTGTGCAATGGCGCGTGCCGTATGCATGCTGTCCACGGCGCTCCACCCCCAAAGCAACGAAATAAAAAATAAAAAGTAAATAAATAAATAAATAAATTCCCCCTTTCAGAGCCGGACGCGGCAGCGAACGTCTCCTTCCTGGAGTTCACAGCAGATGGCAACGCTGAAGAGGGGCAGGCGCAGCCAAGTGAACCCATCGTTAACACCCAGCCGCTGCAGGAAAATGTAAGTGAAGCCGCTCCCCACTCGGAGGAGTCCACTGGGGGAAGCGCGGAGAAGGGAAGTGGCGGCCACGAGGAAACCCCCCACGCAGGAGAACATGACAAAGGTAGTGGCGGAAGCAACGGGAGCAGCGAAAGCAACGGAAGCGTCTTGGCTGATGGCCACGCCGAAGAAGCGCCGAACGAGCAGGTGAGTAGCGAGAAGAACGACGGACACAGTGAAAGCAGCACCACGGGCTCACACTCAGATAAGGAGGAGCTGGACTTGTATACGTCCTCCCCCTCCGATAAAGAAGAAAACAGCGCCCCTGCCATGGGTGGTATGCACAACACGGTAGGCCTGAGGGGGGGAAGCGCCTCTGAATCGGCGGCCCCAAGTGAAGAGAAAGCATCCGAAGAGAATGTCCCCCATGAAGTGGCAGATAAAAATGGGGAGGACACCTCACAGGAGGGTTCCCACGCGGGAGCGCTGTCACCTGCGCATGTGGGTGGCGAGAGTGGCGAGAGTGGCGGCGAGCACGGAGAGCACGGTGAACACGCTGAACATGGGGAGCACGGAGAGCACGGTGAACACGCTGAACATGGGGAGCACGGAGAGCACGGTGAACACGCTGAACATGGGGAGCACGGAGAGCACGGTGAACATGGCGAGCACGGTGAACATGCTGAACAGGAGGAGCACCAAATCTATGGGACGATTCACCCCGAGGCGGAAGCCTCCATTTTGCCCGCGCTGAAGGAAAAGGGCATCCACGTGTCCAGCCCAGAAAGGGTAATCCTCGAGATCATCGAAAGCGCCAAGGAGGGAATAAAAGGATTGCTGAAGCTCCGGAAGAGCAAAGACACAGGCAAGCTGCTGGAGGAGGCACTAGAAAAGCTAAACATAAACCAAAGGGATCTGCATGCAAACAATAATTTCATTACCCTAGAAATGTATGACCGGATCCTCTCCGAAATGTTTAAAATATTAACAGAAATGTCATTCTATAAGGATGGCCATTTTTACGAAACGTTAGGTTTGAATAAATCTATACTAAATCAATCGCTGAAAGAAATTAAAATAAAAATGTTGAGGACCATTGGAGTGCCATACACGAAGCTACCGCCAATCGTTAAGAACAAAGAGAAGGAAAGCACATGTGCTGCGAACAATCTCATCATTAGCATTACATCAAAAGAGCTAGCTCAACGAATGGCTATCATGTTCGCAAAATGGCTAGCTCCAGAAGAATACGGGTCTGTCGTCGATTTAGATAAAAGCATAGAATTAAATGTCCTCTGCGCAGGGGCACCTATCCTAGTACAGCAATGGAAATATTACCAAAACATGTTAGGGTTCGAAACGGGAAATGAACATGCCTTCTTAAACCTCATCGATGAGTTGCTAGTCATCGACAAGAGACACAGTAACAATGAAGCGTATTCAAAAGTGATAAGGAAAATAAAAAAATCGAAAGCCTTTAATTATTGTACTAAAGTTATGAGGATTGCAGGGAATATTTCTTCCATTCCATTTAATCATGAAAATAATAAAACGCCTAGCTACTCCATCATCGGGTCGTTAGGTAACCTGGTGAAGGCTCACATGGGGAACTACTACGTTGCCATTGCTAATAGGATTAACTCCTATTTTGCCTATGCCGAGAAGAGGAACAAAAAAAACAGCCCCTTAAAAGTTGTCTCCGTCTGTACTCTCCTTCATTTGACCGACATGCTCCACAATTGCTCTGATGAACATTTAAAGAATATTTTGGACCTCAACACTTTGAAGCTTAACATTCTGAACATGCAGGGCAGGCGCGTGCTGCAGCCCCTCGTCAAGATGAGCTTCCTCGGCGCCGCGCAGAACCCCGCCCTCAAGGAGATCTGCGAGCCGAGCAACCACCTAGTGGGTGAGTGACGGGGGGGGCGACCTCCATGGGGGGCTGCTATTCCAGCGCGGTGATCCACGCAGTGATCCGCGCAGCTGCTTTATTGGAAGCGCTTTACTCGAACTGCCTTCCTTCATTCGAACTTCCTTCCTTCATTCGCACCGCCTTCTTTCACCCCCCTCAGACGAGACCCTCTCCAAGCTGCTCAACCTGCTCTCGACCGGTTCGCACGAACTCCTCGCGGCCGAGGTGGAAAAGCGCGGCTTCGACGAGGACTACATCCAGGAGGAAATCAAAAACATAAACGAAAGCGACAACAACGTTCGGGACAAGGGCGAAGACGAAGTGGAAAATCTCATTTTTGAAGACTTGTGA

>Plasmodium_vivax_pvron4_haplotype_5_isolate_124Am
ATGTCTCGTAAAAGGGTTTTTCTTCTGTGCATTTTTCTGGCCATTTCCGCCGTTGTTGACGAAGCCGAGTCGTTCAGGAGTAAGCAAAAAGAAAGGAAAAAAAAGGAGAGATAGGTAGAGAGGGGCATCACACGCAACTGCTATACGCATGCAACTGCGATACGCACGTGACTGCGGTACACACCTGTGCAATGGCGCGTGCCGTATGCATGCTGTCCACGGCGCTCCACCCCCAAAGCAACGAAATAAAAAATAAAAAGTAAATAAATAAATAAATAAATTCCCCCTTTCAGAGCCGGACGCGGCAGCGAACGTCTCCTTCCTGGAGTTCACAGCAGATGGCAACGCTGAAGAGGGGCAGGCGCAGCCAAGTGAACCCATCGTTAACACCCAGCCGCTGCAGGAAAATGTAAGTGAAGCCGCTCCCCACTCGGAGGAGTCCACTGGGGGAAGCGCGGAGAAGGGAAGTGGCGGCCACGAGGAAACCCCCCACGCAGGAGAACATGACAAAGGTAGTGGCGGAAGCAACGGGAGCAGCGAAAGCAACGGAAGCGTCTTGGCTGATGGCCACGCCGAAGAAGCGCCGAACGAGCAGGTGAGTAGCGAGAAGAACGACGGACACAGTGAAAGCAGCACCACGGGCTCACACTCAGATAAGGAGGAGCTGGACTTGTATACGTCCTCCCCCTCCGATAAAGAAGAAAACAGCGCCCCTGCCATGGGTGGTATGCACAACACGGTAGGCCTGAGGGGGGGAAGCGCCTCTGAATCGGCGGCCCCAAGTGAAGAGAAAGCATCCGAAGAGAATGTCCCCCATGAAGTGGCAGATAAAAATGGGGAGGACACCTCACAGGAGGGTTCCCACGCGGGAGCGCTGTCACCTGCGCATGTGGGTGGCGAGAGTGGCGAGAGTGGCGGCGAGCACGGAGAGCACGGTGAACACGCTGAACATGGGGAGCACGGAGAGCACGGTGAACACGCTGAACATGGGGAGCACGGAGAGCACGGTGAACACGCTGAACATGGGGAGCACGGAGAGCACGGTGAACATGGCGAGCACGGTGAACATGCTGAACAGGAGGAGCACCAAATCTATGGGACGATTCACCCCGAGGCGGAAGCCTCCATTTTGCCCGCGCTGAAGGAAAAGGGCATCCACGTGTCCAGCCCAGAAAGGGTAATCCTCGAGATCATCGAAAGCGCCAAGGAGGGAATAAAAGGATTGCTGAAGCTCCGGAAGAGCAAAGACACAGGCAAGCTGCTGGAGGAGGCACTAGAAAAGCTAAACATAAACCAAAGGGATCTGCATGCAAACAATAATTTCATTACCCTAGAAATGTATGACCGGATCCTCTCCGAAATGTTTAAAATATTAACAGAAATGTCATTCTATAAGGATGGCCATTTTTACGAAACGTTAGGTTTGAATAAATCTATACTAAATCAATCGCTGAAAGAAATTAAAATAAAAATGTTGAGGACCATTGGAGTGCCATACACGAAGCTACCGCCAATCGTTAAGAACAAAGAGAAGGAAAGCACATGTGCTGCGAACAATCTCATCATTAGCATTACATCAAAAGAGCTAGCTCAACGAATGGCTATCATGTTCGCAAAATGGCTAGCTCCAGAAGAATACGGGTCTGTCGTCGATTTAGATAAAAGCATAGAATTAAATGTCCTCTGCGCAGGGGCACCTATCCTAGTACAGCAATGGAAATATTACCAAAACATGTTAGGGTTCGAAACGGGAAATGAACATGCCTTCTTAAACCTCATCGATGAGTTGCTAGTCATCGACAAGAGACACAGTAACAATGAAGCGTATTCAAAAGTGATAAGGAAAATAAAAAAATCGAAAGCCTTTAATTATTGTACTAAAGTTATGAGGATTGCAGGGAATATTTCTTCCATTCCATTTAATCATGAAAATAATAAAACGCCTAGCTACTCCATCATCGGGTCGTTAGGTAACCTGGTGAAGGCTCACATGGGGAACTACTACGTTGCCATTGCTAATAGGATTAACTCCTATTTTGCCTATGCCGAGAAGAGGAACAAAAAAAACAGCCCCTTAAAAGTTGTCTCCGTCTGTACTCTCCTTCATTTGACCGACATGCTCCACAATTGCTCTGATGAACATTTAAAGAATATTTTGGACCTCAACACTTTGAAGCTTAACATTCTGAACATGCAGGGCAGGCGCGTGCTGCAGCCCCTCGTCAAGATGAGCTTCCTCGGCGCCGCGCAGAACCCCGCCCTCAAGGAGATCTGCGAGCCGAGCAACCACCTAGTGGGTGAGTGACGGGGGGGGCGACCTCCATGGGGGGCTGCTATTCCAGCGCGGTGATCCACGCAGTGATCCGCGCAGCTGCTTTATTGGAAGCGCTTTACTCGAACTGCCTTCCTTCATTCGAACTTCCTTCCTTCATTCGCACCGCCTTCTTTCACCCCCCTCAGACGAGACCCTCTCCAAGCTGCTCAACCTGCTCTCGACCGGTTCGCACGAACTCCTCGCGGCCGAGGTGGAAAAGCGCGGCTTCGACGAGGACTACATCCAGGAGGAAATCAAAAACATAAACGAAAGCGACAACAACGTTCGGGACAAGGGCGAAGACGAAGTGGAAAATCTCATTTTTGAAGACTTGTGA

>Plasmodium_vivax_pvron4_haplotype_5_isolate_141Am
ATGTCTCGTAAAAGGGTTTTTCTTCTGTGCATTTTTCTGGCCATTTCCGCCGTTGTTGACGAAGCCGAGTCGTTCAGGAGTAAGCAAAAAGAAAGGAAAAAAAAGGAGAGATAGGTAGAGAGGGGCATCACACGCAACTGCTATACGCATGCAACTGCGATACGCACGTGACTGCGGTACACACCTGTGCAATGGCGCGTGCCGTATGCATGCTGTCCACGGCGCTCCACCCCCAAAGCAACGAAATAAAAAATAAAAAGTAAATAAATAAATAAATAAATTCCCCCTTTCAGAGCCGGACGCGGCAGCGAACGTCTCCTTCCTGGAGTTCACAGCAGATGGCAACGCTGAAGAGGGGCAGGCGCAGCCAAGTGAACCCATCGTTAACACCCAGCCGCTGCAGGAAAATGTAAGTGAAGCCGCTCCCCACTCGGAGGAGTCCACTGGGGGAAGCGCGGAGAAGGGAAGTGGCGGCCACGAGGAAACCCCCCACGCAGGAGAACATGACAAAGGTAGTGGCGGAAGCAACGGGAGCAGCGAAAGCAACGGAAGCGTCTTGGCTGATGGCCACGCCGAAGAAGCGCCGAACGAGCAGGTGAGTAGCGAGAAGAACGACGGACACAGTGAAAGCAGCACCACGGGCTCACACTCAGATAAGGAGGAGCTGGACTTGTATACGTCCTCCCCCTCCGATAAAGAAGAAAACAGCGCCCCTGCCATGGGTGGTATGCACAACACGGTAGGCCTGAGGGGGGGAAGCGCCTCTGAATCGGCGGCCCCAAGTGAAGAGAAAGCATCCGAAGAGAATGTCCCCCATGAAGTGGCAGATAAAAATGGGGAGGACACCTCACAGGAGGGTTCCCACGCGGGAGCGCTGTCACCTGCGCATGTGGGTGGCGAGAGTGGCGAGAGTGGCGGCGAGCACGGAGAGCACGGTGAACACGCTGAACATGGGGAGCACGGAGAGCACGGTGAACACGCTGAACATGGGGAGCACGGAGAGCACGGTGAACACGCTGAACATGGGGAGCACGGAGAGCACGGTGAACATGGCGAGCACGGTGAACATGCTGAACAGGAGGAGCACCAAATCTATGGGACGATTCACCCCGAGGCGGAAGCCTCCATTTTGCCCGCGCTGAAGGAAAAGGGCATCCACGTGTCCAGCCCAGAAAGGGTAATCCTCGAGATCATCGAAAGCGCCAAGGAGGGAATAAAAGGATTGCTGAAGCTCCGGAAGAGCAAAGACACAGGCAAGCTGCTGGAGGAGGCACTAGAAAAGCTAAACATAAACCAAAGGGATCTGCATGCAAACAATAATTTCATTACCCTAGAAATGTATGACCGGATCCTCTCCGAAATGTTTAAAATATTAACAGAAATGTCATTCTATAAGGATGGCCATTTTTACGAAACGTTAGGTTTGAATAAATCTATACTAAATCAATCGCTGAAAGAAATTAAAATAAAAATGTTGAGGACCATTGGAGTGCCATACACGAAGCTACCGCCAATCGTTAAGAACAAAGAGAAGGAAAGCACATGTGCTGCGAACAATCTCATCATTAGCATTACATCAAAAGAGCTAGCTCAACGAATGGCTATCATGTTCGCAAAATGGCTAGCTCCAGAAGAATACGGGTCTGTCGTCGATTTAGATAAAAGCATAGAATTAAATGTCCTCTGCGCAGGGGCACCTATCCTAGTACAGCAATGGAAATATTACCAAAACATGTTAGGGTTCGAAACGGGAAATGAACATGCCTTCTTAAACCTCATCGATGAGTTGCTAGTCATCGACAAGAGACACAGTAACAATGAAGCGTATTCAAAAGTGATAAGGAAAATAAAAAAATCGAAAGCCTTTAATTATTGTACTAAAGTTATGAGGATTGCAGGGAATATTTCTTCCATTCCATTTAATCATGAAAATAATAAAACGCCTAGCTACTCCATCATCGGGTCGTTAGGTAACCTGGTGAAGGCTCACATGGGGAACTACTACGTTGCCATTGCTAATAGGATTAACTCCTATTTTGCCTATGCCGAGAAGAGGAACAAAAAAAACAGCCCCTTAAAAGTTGTCTCCGTCTGTACTCTCCTTCATTTGACCGACATGCTCCACAATTGCTCTGATGAACATTTAAAGAATATTTTGGACCTCAACACTTTGAAGCTTAACATTCTGAACATGCAGGGCAGGCGCGTGCTGCAGCCCCTCGTCAAGATGAGCTTCCTCGGCGCCGCGCAGAACCCCGCCCTCAAGGAGATCTGCGAGCCGAGCAACCACCTAGTGGGTGAGTGACGGGGGGGGCGACCTCCATGGGGGGCTGCTATTCCAGCGCGGTGATCCACGCAGTGATCCGCGCAGCTGCTTTATTGGAAGCGCTTTACTCGAACTGCCTTCCTTCATTCGAACTTCCTTCCTTCATTCGCACCGCCTTCTTTCACCCCCCTCAGACGAGACCCTCTCCAAGCTGCTCAACCTGCTCTCGACCGGTTCGCACGAACTCCTCGCGGCCGAGGTGGAAAAGCGCGGCTTCGACGAGGACTACATCCAGGAGGAAATCAAAAACATAAACGAAAGCGACAACAACGTTCGGGACAAGGGCGAAGACGAAGTGGAAAATCTCATTTTTGAAGACTTGTGA

>Plasmodium_vivax_pvron4_haplotype_5_isolate_167Am
ATGTCTCGTAAAAGGGTTTTTCTTCTGTGCATTTTTCTGGCCATTTCCGCCGTTGTTGACGAAGCCGAGTCGTTCAGGAGTAAGCAAAAAGAAAGGAAAAAAAAGGAGAGATAGGTAGAGAGGGGCATCACACGCAACTGCTATACGCATGCAACTGCGATACGCACGTGACTGCGGTACACACCTGTGCAATGGCGCGTGCCGTATGCATGCTGTCCACGGCGCTCCACCCCCAAAGCAACGAAATAAAAAATAAAAAGTAAATAAATAAATAAATAAATTCCCCCTTTCAGAGCCGGACGCGGCAGCGAACGTCTCCTTCCTGGAGTTCACAGCAGATGGCAACGCTGAAGAGGGGCAGGCGCAGCCAAGTGAACCCATCGTTAACACCCAGCCGCTGCAGGAAAATGTAAGTGAAGCCGCTCCCCACTCGGAGGAGTCCACTGGGGGAAGCGCGGAGAAGGGAAGTGGCGGCCACGAGGAAACCCCCCACGCAGGAGAACATGACAAAGGTAGTGGCGGAAGCAACGGGAGCAGCGAAAGCAACGGAAGCGTCTTGGCTGATGGCCACGCCGAAGAAGCGCCGAACGAGCAGGTGAGTAGCGAGAAGAACGACGGACACAGTGAAAGCAGCACCACGGGCTCACACTCAGATAAGGAGGAGCTGGACTTGTATACGTCCTCCCCCTCCGATAAAGAAGAAAACAGCGCCCCTGCCATGGGTGGTATGCACAACACGGTAGGCCTGAGGGGGGGAAGCGCCTCTGAATCGGCGGCCCCAAGTGAAGAGAAAGCATCCGAAGAGAATGTCCCCCATGAAGTGGCAGATAAAAATGGGGAGGACACCTCACAGGAGGGTTCCCACGCGGGAGCGCTGTCACCTGCGCATGTGGGTGGCGAGAGTGGCGAGAGTGGCGGCGAGCACGGAGAGCACGGTGAACACGCTGAACATGGGGAGCACGGAGAGCACGGTGAACACGCTGAACATGGGGAGCACGGAGAGCACGGTGAACACGCTGAACATGGGGAGCACGGAGAGCACGGTGAACATGGCGAGCACGGTGAACATGCTGAACAGGAGGAGCACCAAATCTATGGGACGATTCACCCCGAGGCGGAAGCCTCCATTTTGCCCGCGCTGAAGGAAAAGGGCATCCACGTGTCCAGCCCAGAAAGGGTAATCCTCGAGATCATCGAAAGCGCCAAGGAGGGAATAAAAGGATTGCTGAAGCTCCGGAAGAGCAAAGACACAGGCAAGCTGCTGGAGGAGGCACTAGAAAAGCTAAACATAAACCAAAGGGATCTGCATGCAAACAATAATTTCATTACCCTAGAAATGTATGACCGGATCCTCTCCGAAATGTTTAAAATATTAACAGAAATGTCATTCTATAAGGATGGCCATTTTTACGAAACGTTAGGTTTGAATAAATCTATACTAAATCAATCGCTGAAAGAAATTAAAATAAAAATGTTGAGGACCATTGGAGTGCCATACACGAAGCTACCGCCAATCGTTAAGAACAAAGAGAAGGAAAGCACATGTGCTGCGAACAATCTCATCATTAGCATTACATCAAAAGAGCTAGCTCAACGAATGGCTATCATGTTCGCAAAATGGCTAGCTCCAGAAGAATACGGGTCTGTCGTCGATTTAGATAAAAGCATAGAATTAAATGTCCTCTGCGCAGGGGCACCTATCCTAGTACAGCAATGGAAATATTACCAAAACATGTTAGGGTTCGAAACGGGAAATGAACATGCCTTCTTAAACCTCATCGATGAGTTGCTAGTCATCGACAAGAGACACAGTAACAATGAAGCGTATTCAAAAGTGATAAGGAAAATAAAAAAATCGAAAGCCTTTAATTATTGTACTAAAGTTATGAGGATTGCAGGGAATATTTCTTCCATTCCATTTAATCATGAAAATAATAAAACGCCTAGCTACTCCATCATCGGGTCGTTAGGTAACCTGGTGAAGGCTCACATGGGGAACTACTACGTTGCCATTGCTAATAGGATTAACTCCTATTTTGCCTATGCCGAGAAGAGGAACAAAAAAAACAGCCCCTTAAAAGTTGTCTCCGTCTGTACTCTCCTTCATTTGACCGACATGCTCCACAATTGCTCTGATGAACATTTAAAGAATATTTTGGACCTCAACACTTTGAAGCTTAACATTCTGAACATGCAGGGCAGGCGCGTGCTGCAGCCCCTCGTCAAGATGAGCTTCCTCGGCGCCGCGCAGAACCCCGCCCTCAAGGAGATCTGCGAGCCGAGCAACCACCTAGTGGGTGAGTGACGGGGGGGGCGACCTCCATGGGGGGCTGCTATTCCAGCGCGGTGATCCACGCAGTGATCCGCGCAGCTGCTTTATTGGAAGCGCTTTACTCGAACTGCCTTCCTTCATTCGAACTTCCTTCCTTCATTCGCACCGCCTTCTTTCACCCCCCTCAGACGAGACCCTCTCCAAGCTGCTCAACCTGCTCTCGACCGGTTCGCACGAACTCCTCGCGGCCGAGGTGGAAAAGCGCGGCTTCGACGAGGACTACATCCAGGAGGAAATCAAAAACATAAACGAAAGCGACAACAACGTTCGGGACAAGGGCGAAGACGAAGTGGAAAATCTCATTTTTGAAGACTTGTGA

>Plasmodium_vivax_pvron4_haplotype_5_isolate_66Ch
ATGTCTCGTAAAAGGGTTTTTCTTCTGTGCATTTTTCTGGCCATTTCCGCCGTTGTTGACGAAGCCGAGTCGTTCAGGAGTAAGCAAAAAGAAAGGAAAAAAAAGGAGAGATAGGTAGAGAGGGGCATCACACGCAACTGCTATACGCATGCAACTGCGATACGCACGTGACTGCGGTACACACCTGTGCAATGGCGCGTGCCGTATGCATGCTGTCCACGGCGCTCCACCCCCAAAGCAACGAAATAAAAAATAAAAAGTAAATAAATAAATAAATAAATTCCCCCTTTCAGAGCCGGACGCGGCAGCGAACGTCTCCTTCCTGGAGTTCACAGCAGATGGCAACGCTGAAGAGGGGCAGGCGCAGCCAAGTGAACCCATCGTTAACACCCAGCCGCTGCAGGAAAATGTAAGTGAAGCCGCTCCCCACTCGGAGGAGTCCACTGGGGGAAGCGCGGAGAAGGGAAGTGGCGGCCACGAGGAAACCCCCCACGCAGGAGAACATGACAAAGGTAGTGGCGGAAGCAACGGGAGCAGCGAAAGCAACGGAAGCGTCTTGGCTGATGGCCACGCCGAAGAAGCGCCGAACGAGCAGGTGAGTAGCGAGAAGAACGACGGACACAGTGAAAGCAGCACCACGGGCTCACACTCAGATAAGGAGGAGCTGGACTTGTATACGTCCTCCCCCTCCGATAAAGAAGAAAACAGCGCCCCTGCCATGGGTGGTATGCACAACACGGTAGGCCTGAGGGGGGGAAGCGCCTCTGAATCGGCGGCCCCAAGTGAAGAGAAAGCATCCGAAGAGAATGTCCCCCATGAAGTGGCAGATAAAAATGGGGAGGACACCTCACAGGAGGGTTCCCACGCGGGAGCGCTGTCACCTGCGCATGTGGGTGGCGAGAGTGGCGAGAGTGGCGGCGAGCACGGAGAGCACGGTGAACACGCTGAACATGGGGAGCACGGAGAGCACGGTGAACACGCTGAACATGGGGAGCACGGAGAGCACGGTGAACACGCTGAACATGGGGAGCACGGAGAGCACGGTGAACATGGCGAGCACGGTGAACATGCTGAACAGGAGGAGCACCAAATCTATGGGACGATTCACCCCGAGGCGGAAGCCTCCATTTTGCCCGCGCTGAAGGAAAAGGGCATCCACGTGTCCAGCCCAGAAAGGGTAATCCTCGAGATCATCGAAAGCGCCAAGGAGGGAATAAAAGGATTGCTGAAGCTCCGGAAGAGCAAAGACACAGGCAAGCTGCTGGAGGAGGCACTAGAAAAGCTAAACATAAACCAAAGGGATCTGCATGCAAACAATAATTTCATTACCCTAGAAATGTATGACCGGATCCTCTCCGAAATGTTTAAAATATTAACAGAAATGTCATTCTATAAGGATGGCCATTTTTACGAAACGTTAGGTTTGAATAAATCTATACTAAATCAATCGCTGAAAGAAATTAAAATAAAAATGTTGAGGACCATTGGAGTGCCATACACGAAGCTACCGCCAATCGTTAAGAACAAAGAGAAGGAAAGCACATGTGCTGCGAACAATCTCATCATTAGCATTACATCAAAAGAGCTAGCTCAACGAATGGCTATCATGTTCGCAAAATGGCTAGCTCCAGAAGAATACGGGTCTGTCGTCGATTTAGATAAAAGCATAGAATTAAATGTCCTCTGCGCAGGGGCACCTATCCTAGTACAGCAATGGAAATATTACCAAAACATGTTAGGGTTCGAAACGGGAAATGAACATGCCTTCTTAAACCTCATCGATGAGTTGCTAGTCATCGACAAGAGACACAGTAACAATGAAGCGTATTCAAAAGTGATAAGGAAAATAAAAAAATCGAAAGCCTTTAATTATTGTACTAAAGTTATGAGGATTGCAGGGAATATTTCTTCCATTCCATTTAATCATGAAAATAATAAAACGCCTAGCTACTCCATCATCGGGTCGTTAGGTAACCTGGTGAAGGCTCACATGGGGAACTACTACGTTGCCATTGCTAATAGGATTAACTCCTATTTTGCCTATGCCGAGAAGAGGAACAAAAAAAACAGCCCCTTAAAAGTTGTCTCCGTCTGTACTCTCCTTCATTTGACCGACATGCTCCACAATTGCTCTGATGAACATTTAAAGAATATTTTGGACCTCAACACTTTGAAGCTTAACATTCTGAACATGCAGGGCAGGCGCGTGCTGCAGCCCCTCGTCAAGATGAGCTTCCTCGGCGCCGCGCAGAACCCCGCCCTCAAGGAGATCTGCGAGCCGAGCAACCACCTAGTGGGTGAGTGACGGGGGGGGCGACCTCCATGGGGGGCTGCTATTCCAGCGCGGTGATCCACGCAGTGATCCGCGCAGCTGCTTTATTGGAAGCGCTTTACTCGAACTGCCTTCCTTCATTCGAACTTCCTTCCTTCATTCGCACCGCCTTCTTTCACCCCCCTCAGACGAGACCCTCTCCAAGCTGCTCAACCTGCTCTCGACCGGTTCGCACGAACTCCTCGCGGCCGAGGTGGAAAAGCGCGGCTTCGACGAGGACTACATCCAGGAGGAAATCAAAAACATAAACGAAAGCGACAACAACGTTCGGGACAAGGGCGAAGACGAAGTGGAAAATCTCATTTTTGAAGACTTGTGA

>Plasmodium_vivax_pvron4_haplotype_5_isolate_69Ch
ATGTCTCGTAAAAGGGTTTTTCTTCTGTGCATTTTTCTGGCCATTTCCGCCGTTGTTGACGAAGCCGAGTCGTTCAGGAGTAAGCAAAAAGAAAGGAAAAAAAAGGAGAGATAGGTAGAGAGGGGCATCACACGCAACTGCTATACGCATGCAACTGCGATACGCACGTGACTGCGGTACACACCTGTGCAATGGCGCGTGCCGTATGCATGCTGTCCACGGCGCTCCACCCCCAAAGCAACGAAATAAAAAATAAAAAGTAAATAAATAAATAAATAAATTCCCCCTTTCAGAGCCGGACGCGGCAGCGAACGTCTCCTTCCTGGAGTTCACAGCAGATGGCAACGCTGAAGAGGGGCAGGCGCAGCCAAGTGAACCCATCGTTAACACCCAGCCGCTGCAGGAAAATGTAAGTGAAGCCGCTCCCCACTCGGAGGAGTCCACTGGGGGAAGCGCGGAGAAGGGAAGTGGCGGCCACGAGGAAACCCCCCACGCAGGAGAACATGACAAAGGTAGTGGCGGAAGCAACGGGAGCAGCGAAAGCAACGGAAGCGTCTTGGCTGATGGCCACGCCGAAGAAGCGCCGAACGAGCAGGTGAGTAGCGAGAAGAACGACGGACACAGTGAAAGCAGCACCACGGGCTCACACTCAGATAAGGAGGAGCTGGACTTGTATACGTCCTCCCCCTCCGATAAAGAAGAAAACAGCGCCCCTGCCATGGGTGGTATGCACAACACGGTAGGCCTGAGGGGGGGAAGCGCCTCTGAATCGGCGGCCCCAAGTGAAGAGAAAGCATCCGAAGAGAATGTCCCCCATGAAGTGGCAGATAAAAATGGGGAGGACACCTCACAGGAGGGTTCCCACGCGGGAGCGCTGTCACCTGCGCATGTGGGTGGCGAGAGTGGCGAGAGTGGCGGCGAGCACGGAGAGCACGGTGAACACGCTGAACATGGGGAGCACGGAGAGCACGGTGAACACGCTGAACATGGGGAGCACGGAGAGCACGGTGAACACGCTGAACATGGGGAGCACGGAGAGCACGGTGAACATGGCGAGCACGGTGAACATGCTGAACAGGAGGAGCACCAAATCTATGGGACGATTCACCCCGAGGCGGAAGCCTCCATTTTGCCCGCGCTGAAGGAAAAGGGCATCCACGTGTCCAGCCCAGAAAGGGTAATCCTCGAGATCATCGAAAGCGCCAAGGAGGGAATAAAAGGATTGCTGAAGCTCCGGAAGAGCAAAGACACAGGCAAGCTGCTGGAGGAGGCACTAGAAAAGCTAAACATAAACCAAAGGGATCTGCATGCAAACAATAATTTCATTACCCTAGAAATGTATGACCGGATCCTCTCCGAAATGTTTAAAATATTAACAGAAATGTCATTCTATAAGGATGGCCATTTTTACGAAACGTTAGGTTTGAATAAATCTATACTAAATCAATCGCTGAAAGAAATTAAAATAAAAATGTTGAGGACCATTGGAGTGCCATACACGAAGCTACCGCCAATCGTTAAGAACAAAGAGAAGGAAAGCACATGTGCTGCGAACAATCTCATCATTAGCATTACATCAAAAGAGCTAGCTCAACGAATGGCTATCATGTTCGCAAAATGGCTAGCTCCAGAAGAATACGGGTCTGTCGTCGATTTAGATAAAAGCATAGAATTAAATGTCCTCTGCGCAGGGGCACCTATCCTAGTACAGCAATGGAAATATTACCAAAACATGTTAGGGTTCGAAACGGGAAATGAACATGCCTTCTTAAACCTCATCGATGAGTTGCTAGTCATCGACAAGAGACACAGTAACAATGAAGCGTATTCAAAAGTGATAAGGAAAATAAAAAAATCGAAAGCCTTTAATTATTGTACTAAAGTTATGAGGATTGCAGGGAATATTTCTTCCATTCCATTTAATCATGAAAATAATAAAACGCCTAGCTACTCCATCATCGGGTCGTTAGGTAACCTGGTGAAGGCTCACATGGGGAACTACTACGTTGCCATTGCTAATAGGATTAACTCCTATTTTGCCTATGCCGAGAAGAGGAACAAAAAAAACAGCCCCTTAAAAGTTGTCTCCGTCTGTACTCTCCTTCATTTGACCGACATGCTCCACAATTGCTCTGATGAACATTTAAAGAATATTTTGGACCTCAACACTTTGAAGCTTAACATTCTGAACATGCAGGGCAGGCGCGTGCTGCAGCCCCTCGTCAAGATGAGCTTCCTCGGCGCCGCGCAGAACCCCGCCCTCAAGGAGATCTGCGAGCCGAGCAACCACCTAGTGGGTGAGTGACGGGGGGGGCGACCTCCATGGGGGGCTGCTATTCCAGCGCGGTGATCCACGCAGTGATCCGCGCAGCTGCTTTATTGGAAGCGCTTTACTCGAACTGCCTTCCTTCATTCGAACTTCCTTCCTTCATTCGCACCGCCTTCTTTCACCCCCCTCAGACGAGACCCTCTCCAAGCTGCTCAACCTGCTCTCGACCGGTTCGCACGAACTCCTCGCGGCCGAGGTGGAAAAGCGCGGCTTCGACGAGGACTACATCCAGGAGGAAATCAAAAACATAAACGAAAGCGACAACAACGTTCGGGACAAGGGCGAAGACGAAGTGGAAAATCTCATTTTTGAAGACTTGTGA

>Plasmodium_vivax_pvron4_haplotype_5_isolate_75Ch
ATGTCTCGTAAAAGGGTTTTTCTTCTGTGCATTTTTCTGGCCATTTCCGCCGTTGTTGACGAAGCCGAGTCGTTCAGGAGTAAGCAAAAAGAAAGGAAAAAAAAGGAGAGATAGGTAGAGAGGGGCATCACACGCAACTGCTATACGCATGCAACTGCGATACGCACGTGACTGCGGTACACACCTGTGCAATGGCGCGTGCCGTATGCATGCTGTCCACGGCGCTCCACCCCCAAAGCAACGAAATAAAAAATAAAAAGTAAATAAATAAATAAATAAATTCCCCCTTTCAGAGCCGGACGCGGCAGCGAACGTCTCCTTCCTGGAGTTCACAGCAGATGGCAACGCTGAAGAGGGGCAGGCGCAGCCAAGTGAACCCATCGTTAACACCCAGCCGCTGCAGGAAAATGTAAGTGAAGCCGCTCCCCACTCGGAGGAGTCCACTGGGGGAAGCGCGGAGAAGGGAAGTGGCGGCCACGAGGAAACCCCCCACGCAGGAGAACATGACAAAGGTAGTGGCGGAAGCAACGGGAGCAGCGAAAGCAACGGAAGCGTCTTGGCTGATGGCCACGCCGAAGAAGCGCCGAACGAGCAGGTGAGTAGCGAGAAGAACGACGGACACAGTGAAAGCAGCACCACGGGCTCACACTCAGATAAGGAGGAGCTGGACTTGTATACGTCCTCCCCCTCCGATAAAGAAGAAAACAGCGCCCCTGCCATGGGTGGTATGCACAACACGGTAGGCCTGAGGGGGGGAAGCGCCTCTGAATCGGCGGCCCCAAGTGAAGAGAAAGCATCCGAAGAGAATGTCCCCCATGAAGTGGCAGATAAAAATGGGGAGGACACCTCACAGGAGGGTTCCCACGCGGGAGCGCTGTCACCTGCGCATGTGGGTGGCGAGAGTGGCGAGAGTGGCGGCGAGCACGGAGAGCACGGTGAACACGCTGAACATGGGGAGCACGGAGAGCACGGTGAACACGCTGAACATGGGGAGCACGGAGAGCACGGTGAACACGCTGAACATGGGGAGCACGGAGAGCACGGTGAACATGGCGAGCACGGTGAACATGCTGAACAGGAGGAGCACCAAATCTATGGGACGATTCACCCCGAGGCGGAAGCCTCCATTTTGCCCGCGCTGAAGGAAAAGGGCATCCACGTGTCCAGCCCAGAAAGGGTAATCCTCGAGATCATCGAAAGCGCCAAGGAGGGAATAAAAGGATTGCTGAAGCTCCGGAAGAGCAAAGACACAGGCAAGCTGCTGGAGGAGGCACTAGAAAAGCTAAACATAAACCAAAGGGATCTGCATGCAAACAATAATTTCATTACCCTAGAAATGTATGACCGGATCCTCTCCGAAATGTTTAAAATATTAACAGAAATGTCATTCTATAAGGATGGCCATTTTTACGAAACGTTAGGTTTGAATAAATCTATACTAAATCAATCGCTGAAAGAAATTAAAATAAAAATGTTGAGGACCATTGGAGTGCCATACACGAAGCTACCGCCAATCGTTAAGAACAAAGAGAAGGAAAGCACATGTGCTGCGAACAATCTCATCATTAGCATTACATCAAAAGAGCTAGCTCAACGAATGGCTATCATGTTCGCAAAATGGCTAGCTCCAGAAGAATACGGGTCTGTCGTCGATTTAGATAAAAGCATAGAATTAAATGTCCTCTGCGCAGGGGCACCTATCCTAGTACAGCAATGGAAATATTACCAAAACATGTTAGGGTTCGAAACGGGAAATGAACATGCCTTCTTAAACCTCATCGATGAGTTGCTAGTCATCGACAAGAGACACAGTAACAATGAAGCGTATTCAAAAGTGATAAGGAAAATAAAAAAATCGAAAGCCTTTAATTATTGTACTAAAGTTATGAGGATTGCAGGGAATATTTCTTCCATTCCATTTAATCATGAAAATAATAAAACGCCTAGCTACTCCATCATCGGGTCGTTAGGTAACCTGGTGAAGGCTCACATGGGGAACTACTACGTTGCCATTGCTAATAGGATTAACTCCTATTTTGCCTATGCCGAGAAGAGGAACAAAAAAAACAGCCCCTTAAAAGTTGTCTCCGTCTGTACTCTCCTTCATTTGACCGACATGCTCCACAATTGCTCTGATGAACATTTAAAGAATATTTTGGACCTCAACACTTTGAAGCTTAACATTCTGAACATGCAGGGCAGGCGCGTGCTGCAGCCCCTCGTCAAGATGAGCTTCCTCGGCGCCGCGCAGAACCCCGCCCTCAAGGAGATCTGCGAGCCGAGCAACCACCTAGTGGGTGAGTGACGGGGGGGGCGACCTCCATGGGGGGCTGCTATTCCAGCGCGGTGATCCACGCAGTGATCCGCGCAGCTGCTTTATTGGAAGCGCTTTACTCGAACTGCCTTCCTTCATTCGAACTTCCTTCCTTCATTCGCACCGCCTTCTTTCACCCCCCTCAGACGAGACCCTCTCCAAGCTGCTCAACCTGCTCTCGACCGGTTCGCACGAACTCCTCGCGGCCGAGGTGGAAAAGCGCGGCTTCGACGAGGACTACATCCAGGAGGAAATCAAAAACATAAACGAAAGCGACAACAACGTTCGGGACAAGGGCGAAGACGAAGTGGAAAATCTCATTTTTGAAGACTTGTGA

>Plasmodium_vivax_pvron4_haplotype_5_isolate_660Am
ATGTCTCGTAAAAGGGTTTTTCTTCTGTGCATTTTTCTGGCCATTTCCGCCGTTGTTGACGAAGCCGAGTCGTTCAGGAGTAAGCAAAAAGAAAGGAAAAAAAAGGAGAGATAGGTAGAGAGGGGCATCACACGCAACTGCTATACGCATGCAACTGCGATACGCACGTGACTGCGGTACACACCTGTGCAATGGCGCGTGCCGTATGCATGCTGTCCACGGCGCTCCACCCCCAAAGCAACGAAATAAAAAATAAAAAGTAAATAAATAAATAAATAAATTCCCCCTTTCAGAGCCGGACGCGGCAGCGAACGTCTCCTTCCTGGAGTTCACAGCAGATGGCAACGCTGAAGAGGGGCAGGCGCAGCCAAGTGAACCCATCGTTAACACCCAGCCGCTGCAGGAAAATGTAAGTGAAGCCGCTCCCCACTCGGAGGAGTCCACTGGGGGAAGCGCGGAGAAGGGAAGTGGCGGCCACGAGGAAACCCCCCACGCAGGAGAACATGACAAAGGTAGTGGCGGAAGCAACGGGAGCAGCGAAAGCAACGGAAGCGTCTTGGCTGATGGCCACGCCGAAGAAGCGCCGAACGAGCAGGTGAGTAGCGAGAAGAACGACGGACACAGTGAAAGCAGCACCACGGGCTCACACTCAGATAAGGAGGAGCTGGACTTGTATACGTCCTCCCCCTCCGATAAAGAAGAAAACAGCGCCCCTGCCATGGGTGGTATGCACAACACGGTAGGCCTGAGGGGGGGAAGCGCCTCTGAATCGGCGGCCCCAAGTGAAGAGAAAGCATCCGAAGAGAATGTCCCCCATGAAGTGGCAGATAAAAATGGGGAGGACACCTCACAGGAGGGTTCCCACGCGGGAGCGCTGTCACCTGCGCATGTGGGTGGCGAGAGTGGCGAGAGTGGCGGCGAGCACGGAGAGCACGGTGAACACGCTGAACATGGGGAGCACGGAGAGCACGGTGAACACGCTGAACATGGGGAGCACGGAGAGCACGGTGAACACGCTGAACATGGGGAGCACGGAGAGCACGGTGAACATGGCGAGCACGGTGAACATGCTGAACAGGAGGAGCACCAAATCTATGGGACGATTCACCCCGAGGCGGAAGCCTCCATTTTGCCCGCGCTGAAGGAAAAGGGCATCCACGTGTCCAGCCCAGAAAGGGTAATCCTCGAGATCATCGAAAGCGCCAAGGAGGGAATAAAAGGATTGCTGAAGCTCCGGAAGAGCAAAGACACAGGCAAGCTGCTGGAGGAGGCACTAGAAAAGCTAAACATAAACCAAAGGGATCTGCATGCAAACAATAATTTCATTACCCTAGAAATGTATGACCGGATCCTCTCCGAAATGTTTAAAATATTAACAGAAATGTCATTCTATAAGGATGGCCATTTTTACGAAACGTTAGGTTTGAATAAATCTATACTAAATCAATCGCTGAAAGAAATTAAAATAAAAATGTTGAGGACCATTGGAGTGCCATACACGAAGCTACCGCCAATCGTTAAGAACAAAGAGAAGGAAAGCACATGTGCTGCGAACAATCTCATCATTAGCATTACATCAAAAGAGCTAGCTCAACGAATGGCTATCATGTTCGCAAAATGGCTAGCTCCAGAAGAATACGGGTCTGTCGTCGATTTAGATAAAAGCATAGAATTAAATGTCCTCTGCGCAGGGGCACCTATCCTAGTACAGCAATGGAAATATTACCAAAACATGTTAGGGTTCGAAACGGGAAATGAACATGCCTTCTTAAACCTCATCGATGAGTTGCTAGTCATCGACAAGAGACACAGTAACAATGAAGCGTATTCAAAAGTGATAAGGAAAATAAAAAAATCGAAAGCCTTTAATTATTGTACTAAAGTTATGAGGATTGCAGGGAATATTTCTTCCATTCCATTTAATCATGAAAATAATAAAACGCCTAGCTACTCCATCATCGGGTCGTTAGGTAACCTGGTGAAGGCTCACATGGGGAACTACTACGTTGCCATTGCTAATAGGATTAACTCCTATTTTGCCTATGCCGAGAAGAGGAACAAAAAAAACAGCCCCTTAAAAGTTGTCTCCGTCTGTACTCTCCTTCATTTGACCGACATGCTCCACAATTGCTCTGATGAACATTTAAAGAATATTTTGGACCTCAACACTTTGAAGCTTAACATTCTGAACATGCAGGGCAGGCGCGTGCTGCAGCCCCTCGTCAAGATGAGCTTCCTCGGCGCCGCGCAGAACCCCGCCCTCAAGGAGATCTGCGAGCCGAGCAACCACCTAGTGGGTGAGTGACGGGGGGGGCGACCTCCATGGGGGGCTGCTATTCCAGCGCGGTGATCCACGCAGTGATCCGCGCAGCTGCTTTATTGGAAGCGCTTTACTCGAACTGCCTTCCTTCATTCGAACTTCCTTCCTTCATTCGCACCGCCTTCTTTCACCCCCCTCAGACGAGACCCTCTCCAAGCTGCTCAACCTGCTCTCGACCGGTTCGCACGAACTCCTCGCGGCCGAGGTGGAAAAGCGCGGCTTCGACGAGGACTACATCCAGGAGGAAATCAAAAACATAAACGAAAGCGACAACAACGTTCGGGACAAGGGCGAAGACGAAGTGGAAAATCTCATTTTTGAAGACTTGTGA

>Plasmodium_vivax_pvron4_haplotype_5_isolate_656Am
ATGTCTCGTAAAAGGGTTTTTCTTCTGTGCATTTTTCTGGCCATTTCCGCCGTTGTTGACGAAGCCGAGTCGTTCAGGAGTAAGCAAAAAGAAAGGAAAAAAAAGGAGAGATAGGTAGAGAGGGGCATCACACGCAACTGCTATACGCATGCAACTGCGATACGCACGTGACTGCGGTACACACCTGTGCAATGGCGCGTGCCGTATGCATGCTGTCCACGGCGCTCCACCCCCAAAGCAACGAAATAAAAAATAAAAAGTAAATAAATAAATAAATAAATTCCCCCTTTCAGAGCCGGACGCGGCAGCGAACGTCTCCTTCCTGGAGTTCACAGCAGATGGCAACGCTGAAGAGGGGCAGGCGCAGCCAAGTGAACCCATCGTTAACACCCAGCCGCTGCAGGAAAATGTAAGTGAAGCCGCTCCCCACTCGGAGGAGTCCACTGGGGGAAGCGCGGAGAAGGGAAGTGGCGGCCACGAGGAAACCCCCCACGCAGGAGAACATGACAAAGGTAGTGGCGGAAGCAACGGGAGCAGCGAAAGCAACGGAAGCGTCTTGGCTGATGGCCACGCCGAAGAAGCGCCGAACGAGCAGGTGAGTAGCGAGAAGAACGACGGACACAGTGAAAGCAGCACCACGGGCTCACACTCAGATAAGGAGGAGCTGGACTTGTATACGTCCTCCCCCTCCGATAAAGAAGAAAACAGCGCCCCTGCCATGGGTGGTATGCACAACACGGTAGGCCTGAGGGGGGGAAGCGCCTCTGAATCGGCGGCCCCAAGTGAAGAGAAAGCATCCGAAGAGAATGTCCCCCATGAAGTGGCAGATAAAAATGGGGAGGACACCTCACAGGAGGGTTCCCACGCGGGAGCGCTGTCACCTGCGCATGTGGGTGGCGAGAGTGGCGAGAGTGGCGGCGAGCACGGAGAGCACGGTGAACACGCTGAACATGGGGAGCACGGAGAGCACGGTGAACACGCTGAACATGGGGAGCACGGAGAGCACGGTGAACACGCTGAACATGGGGAGCACGGAGAGCACGGTGAACATGGCGAGCACGGTGAACATGCTGAACAGGAGGAGCACCAAATCTATGGGACGATTCACCCCGAGGCGGAAGCCTCCATTTTGCCCGCGCTGAAGGAAAAGGGCATCCACGTGTCCAGCCCAGAAAGGGTAATCCTCGAGATCATCGAAAGCGCCAAGGAGGGAATAAAAGGATTGCTGAAGCTCCGGAAGAGCAAAGACACAGGCAAGCTGCTGGAGGAGGCACTAGAAAAGCTAAACATAAACCAAAGGGATCTGCATGCAAACAATAATTTCATTACCCTAGAAATGTATGACCGGATCCTCTCCGAAATGTTTAAAATATTAACAGAAATGTCATTCTATAAGGATGGCCATTTTTACGAAACGTTAGGTTTGAATAAATCTATACTAAATCAATCGCTGAAAGAAATTAAAATAAAAATGTTGAGGACCATTGGAGTGCCATACACGAAGCTACCGCCAATCGTTAAGAACAAAGAGAAGGAAAGCACATGTGCTGCGAACAATCTCATCATTAGCATTACATCAAAAGAGCTAGCTCAACGAATGGCTATCATGTTCGCAAAATGGCTAGCTCCAGAAGAATACGGGTCTGTCGTCGATTTAGATAAAAGCATAGAATTAAATGTCCTCTGCGCAGGGGCACCTATCCTAGTACAGCAATGGAAATATTACCAAAACATGTTAGGGTTCGAAACGGGAAATGAACATGCCTTCTTAAACCTCATCGATGAGTTGCTAGTCATCGACAAGAGACACAGTAACAATGAAGCGTATTCAAAAGTGATAAGGAAAATAAAAAAATCGAAAGCCTTTAATTATTGTACTAAAGTTATGAGGATTGCAGGGAATATTTCTTCCATTCCATTTAATCATGAAAATAATAAAACGCCTAGCTACTCCATCATCGGGTCGTTAGGTAACCTGGTGAAGGCTCACATGGGGAACTACTACGTTGCCATTGCTAATAGGATTAACTCCTATTTTGCCTATGCCGAGAAGAGGAACAAAAAAAACAGCCCCTTAAAAGTTGTCTCCGTCTGTACTCTCCTTCATTTGACCGACATGCTCCACAATTGCTCTGATGAACATTTAAAGAATATTTTGGACCTCAACACTTTGAAGCTTAACATTCTGAACATGCAGGGCAGGCGCGTGCTGCAGCCCCTCGTCAAGATGAGCTTCCTCGGCGCCGCGCAGAACCCCGCCCTCAAGGAGATCTGCGAGCCGAGCAACCACCTAGTGGGTGAGTGACGGGGGGGGCGACCTCCATGGGGGGCTGCTATTCCAGCGCGGTGATCCACGCAGTGATCCGCGCAGCTGCTTTATTGGAAGCGCTTTACTCGAACTGCCTTCCTTCATTCGAACTTCCTTCCTTCATTCGCACCGCCTTCTTTCACCCCCCTCAGACGAGACCCTCTCCAAGCTGCTCAACCTGCTCTCGACCGGTTCGCACGAACTCCTCGCGGCCGAGGTGGAAAAGCGCGGCTTCGACGAGGACTACATCCAGGAGGAAATCAAAAACATAAACGAAAGCGACAACAACGTTCGGGACAAGGGCGAAGACGAAGTGGAAAATCTCATTTTTGAAGACTTGTGA

>Plasmodium_vivax_pvron4_haplotype_5_isolate_700Am
ATGTCTCGTAAAAGGGTTTTTCTTCTGTGCATTTTTCTGGCCATTTCCGCCGTTGTTGACGAAGCCGAGTCGTTCAGGAGTAAGCAAAAAGAAAGGAAAAAAAAGGAGAGATAGGTAGAGAGGGGCATCACACGCAACTGCTATACGCATGCAACTGCGATACGCACGTGACTGCGGTACACACCTGTGCAATGGCGCGTGCCGTATGCATGCTGTCCACGGCGCTCCACCCCCAAAGCAACGAAATAAAAAATAAAAAGTAAATAAATAAATAAATAAATTCCCCCTTTCAGAGCCGGACGCGGCAGCGAACGTCTCCTTCCTGGAGTTCACAGCAGATGGCAACGCTGAAGAGGGGCAGGCGCAGCCAAGTGAACCCATCGTTAACACCCAGCCGCTGCAGGAAAATGTAAGTGAAGCCGCTCCCCACTCGGAGGAGTCCACTGGGGGAAGCGCGGAGAAGGGAAGTGGCGGCCACGAGGAAACCCCCCACGCAGGAGAACATGACAAAGGTAGTGGCGGAAGCAACGGGAGCAGCGAAAGCAACGGAAGCGTCTTGGCTGATGGCCACGCCGAAGAAGCGCCGAACGAGCAGGTGAGTAGCGAGAAGAACGACGGACACAGTGAAAGCAGCACCACGGGCTCACACTCAGATAAGGAGGAGCTGGACTTGTATACGTCCTCCCCCTCCGATAAAGAAGAAAACAGCGCCCCTGCCATGGGTGGTATGCACAACACGGTAGGCCTGAGGGGGGGAAGCGCCTCTGAATCGGCGGCCCCAAGTGAAGAGAAAGCATCCGAAGAGAATGTCCCCCATGAAGTGGCAGATAAAAATGGGGAGGACACCTCACAGGAGGGTTCCCACGCGGGAGCGCTGTCACCTGCGCATGTGGGTGGCGAGAGTGGCGAGAGTGGCGGCGAGCACGGAGAGCACGGTGAACACGCTGAACATGGGGAGCACGGAGAGCACGGTGAACACGCTGAACATGGGGAGCACGGAGAGCACGGTGAACACGCTGAACATGGGGAGCACGGAGAGCACGGTGAACATGGCGAGCACGGTGAACATGCTGAACAGGAGGAGCACCAAATCTATGGGACGATTCACCCCGAGGCGGAAGCCTCCATTTTGCCCGCGCTGAAGGAAAAGGGCATCCACGTGTCCAGCCCAGAAAGGGTAATCCTCGAGATCATCGAAAGCGCCAAGGAGGGAATAAAAGGATTGCTGAAGCTCCGGAAGAGCAAAGACACAGGCAAGCTGCTGGAGGAGGCACTAGAAAAGCTAAACATAAACCAAAGGGATCTGCATGCAAACAATAATTTCATTACCCTAGAAATGTATGACCGGATCCTCTCCGAAATGTTTAAAATATTAACAGAAATGTCATTCTATAAGGATGGCCATTTTTACGAAACGTTAGGTTTGAATAAATCTATACTAAATCAATCGCTGAAAGAAATTAAAATAAAAATGTTGAGGACCATTGGAGTGCCATACACGAAGCTACCGCCAATCGTTAAGAACAAAGAGAAGGAAAGCACATGTGCTGCGAACAATCTCATCATTAGCATTACATCAAAAGAGCTAGCTCAACGAATGGCTATCATGTTCGCAAAATGGCTAGCTCCAGAAGAATACGGGTCTGTCGTCGATTTAGATAAAAGCATAGAATTAAATGTCCTCTGCGCAGGGGCACCTATCCTAGTACAGCAATGGAAATATTACCAAAACATGTTAGGGTTCGAAACGGGAAATGAACATGCCTTCTTAAACCTCATCGATGAGTTGCTAGTCATCGACAAGAGACACAGTAACAATGAAGCGTATTCAAAAGTGATAAGGAAAATAAAAAAATCGAAAGCCTTTAATTATTGTACTAAAGTTATGAGGATTGCAGGGAATATTTCTTCCATTCCATTTAATCATGAAAATAATAAAACGCCTAGCTACTCCATCATCGGGTCGTTAGGTAACCTGGTGAAGGCTCACATGGGGAACTACTACGTTGCCATTGCTAATAGGATTAACTCCTATTTTGCCTATGCCGAGAAGAGGAACAAAAAAAACAGCCCCTTAAAAGTTGTCTCCGTCTGTACTCTCCTTCATTTGACCGACATGCTCCACAATTGCTCTGATGAACATTTAAAGAATATTTTGGACCTCAACACTTTGAAGCTTAACATTCTGAACATGCAGGGCAGGCGCGTGCTGCAGCCCCTCGTCAAGATGAGCTTCCTCGGCGCCGCGCAGAACCCCGCCCTCAAGGAGATCTGCGAGCCGAGCAACCACCTAGTGGGTGAGTGACGGGGGGGGCGACCTCCATGGGGGGCTGCTATTCCAGCGCGGTGATCCACGCAGTGATCCGCGCAGCTGCTTTATTGGAAGCGCTTTACTCGAACTGCCTTCCTTCATTCGAACTTCCTTCCTTCATTCGCACCGCCTTCTTTCACCCCCCTCAGACGAGACCCTCTCCAAGCTGCTCAACCTGCTCTCGACCGGTTCGCACGAACTCCTCGCGGCCGAGGTGGAAAAGCGCGGCTTCGACGAGGACTACATCCAGGAGGAAATCAAAAACATAAACGAAAGCGACAACAACGTTCGGGACAAGGGCGAAGACGAAGTGGAAAATCTCATTTTTGAAGACTTGTGA

>Plasmodium_vivax_pvron4_haplotype_6_isolate_137Na
ATGTCTCGTAAAAGGGTTTTTCTTCTGTGCATTTTTCTGGCCATTTCCGCCGTTGTTGACGAAGCCGAGTCGTTCAGGAGTAAGCAAAAAGAAAGGAAAAAAAAGGAGAGATAGGTAGAGAGGGGCATCACACGCAACTGCTATACGCATGCAACTGCGATACGCACGTGACTGCGGTACACACCTGTGCAATGGCGCGTGCCGTATGCATGCTGTCCACGGCGCTCCACCCCCAAAGCAACGAAATAAAAAATAAAAAGTAAATAAATAAATAAATAAATTCCCCCTTTCAGAGCCGGACGCGGCAGCGAACGTCTCCTTCCTGGAGTTCACAGCAGATGGCAACGCTGAAGAGGGGCAGGCGCAGCCAAGTGAACCCATCGTTAACACCCAGCCGCTGCAGGAAAATGTAAGTGAAGCCGCTCCCCACTCGGAGGAGTCCACTGGGGGAAGCGCGGAGAAGGGAAGTGGCGGCCACGAGGAAACCCCCCACGCAGGAGAACATGACAAAGGTAGTGGCGGAAGCAACGGGAGCAGCGAAAGCAACGGAAGCGTCTTGGCTGATGGCCACGCCGAAGAAGCGCCGAACGAGCAGGTGAGTAGCGAGAAGAACGACGGACACAGTGAAAGCAGCACCACGGGCTCACACTCAGATAAGGAGGAGCTGGACTTGTATACGTCCTCCCCCTCCGATAAAGAAGAAAACAGCGCCCCTGCCATGGGTGGTATGCACAACACGGTAGGCCTGAGGGGGGGAAGCGCCTCTGAATCGGCGGCCCCAAGTGAAGAGAAAGCATCCGAAGAGAATGGCCCCCATGAAGTGGCAGATAAAAATGGGGAGGACACCTCACAGGAGGGTTCCCACGCGGGAGCGCTGTCACCTGCGCATGTGGGTGGCGAGAGTGGCGGCGAGCACGGAGAGCACGGTGAACACGCTGAACATGGGGAGCACGGAGAGCACGGTGAACATGGCGAGCACGGTGAACATGCTGAACAGGAGGAGCACCAAATCTATGGGACGATTCACCCCGAGGCGGAAGCCTCCATTTTGCCCGCGCTGAAGGAAAAGGGCATCCACGTGTCCAGCCCAGAAAGGGTAATCCTCGAGATCATCGAAAGCGCCAAGGAGGGAATAAAAGGATTGCTGAAGCTCCGGAAGAGCAAAGACACAGGCAAGCTGCTGGAGGAGGCACTAGAAAAGCTAAACATAAACCAAAGGGATCTGCATGCAAACAATAATTTCATTACCCTAGAAATGTATGACCGGATCCTCTCCGAAATGTTTAAAATATTAACAGAAATGTCATTCTATAAGGATGGCCATTTTTACGAAACGTTAGGTTTGAATAAATCTATACTAAATCAATCGCTGAAAGAAATTAAAATAAAAATGTTGAGGACCATTGGAGTGCCATACACGAAGCTACCGCCAATCGTTAAGAACAAAGAGAAGGAAAGCACATGTGCTGCGAACAATCTCATCATTAGCATTACATCAAAAGAGCTAGCTCAACGAATGGCTATCATGTTCGCAAAATGGCTAGCTCCAGAAGAATACGGGTCTGTCGTCGATTTAGATAAAAGCATAGAATTAAATGTCCTCTGCGCAGGGGCACCTATCCTAGTACAGCAATGGAAATATTACCAAAACATGTTAGGGTTCGAAACGGGAAATGAACATGCCTTCTTAAACCTCATCGATGAGTTGCTAGTCATCGACAAGAGACACAGTAACAATGAAGCGTATTCAAAAGTGATAAGGAAAATAAAAAAATCGAAAGCCTTTAATTATTGTACTAAAGTTATGAGGATTGCAGGGAATATTTCTTCCATTCCATTTAATCATGAAAATAATAAAACGCCTAGCTACTCCATCATCGGGTCGTTAGGTAACCTGGTGAAGGCTCACATGGGGAACTACTACGTTGCCATTGCTAATAGGATTAACTCCTATTTTGCCTATGCCGAGAAGAGGAACAAAAAAAACAGCCCCTTAAAAGTTGTCTCCGTCTGTACTCTCCTTCATTTGACCGACATGCTCCACAATTGCTCTGATGAACATTTAAAGAATATTTTGGACCTCAACACTTTGAAGCTTAACATTCTGAACATGCAGGGCAGGCGCGTGCTGCAGCCCCTCGTCAAGATGAGCTTCCTCGGCGCCGCGCAGAACCCCGCCCTCAAGGAGATCTGCGAGCCGAGCAACCACCTAGTGGGTGAGTGACGGGGGGGGCGACCTCCATGGGGGGCTGCTATTCCAGCGCGGTGATCCACGCAGTGATCCGCGCAGCTGCTTTATTGGAAGCGCTTTACTCGAACTGCCTTCCTTCATTCGAACTTCCTTCCTTCATTCGCACCGCCTTCTTTCACCCCCCTCAGACGAGACTCTCTCCAAGCTGCTCAACCTGCTCTCGACCGGTTCGCACGAACTCCTCGCGGCCGAGGTGGAAAAGCGCGGCTTCGACGAGGACTACATCCAGGAGGAAATCAAAAACATAAACGAAAGCGACAACAACGTTCGGGACAAGGGCGAAGACGAAGTGGAAAATCTCATTTTTGAAGACTTGTGA

>Plasmodium_vivax_pvron4_haplotype_9_isolate_152Gu
ATGTCTCGTAAAAGGGTTTTTCTTCTGTGCATTTTTCTGGCCATTTCCGCCGTTGTTGACGAAGCCGAGTCGTTCAGGAGTAAGCAAAAAGAAAGGAAAAAAAAGGAGAGATAGGTAGAGAGGGGCATCACACGCAACTGCTATACGCATGCAACTGCGATACGCACGTGACTGCGGTACACACCTGTGCAATGGCGCGTGCCGTATGCATGCTGTCCACGGCGCTCCACCCCCAAAGCAACGAAATAAAAAATAAAAAGTAAATAAATAAATAAATAAATTCCCCCTTTCAGAGCCGGACGCGGCAGCGAACGTCTCCTTCCTGGAGTTCACAGCAGATGGCAACGCTGAAGAGGGGCAGGCGCAGCCAAGTGAACCCATCGTTAACACCCAGCCGCTGCAGGAAAATGTAAGTGAAGCCGCTCCCCACTCGGAGGAGTCCACTGGGGGAAGCGCGGAGAAGGGAAGTGGCGGCCACGAGGAAACCCCCCACGCAGGAGAACATGACAAAGGTAGTGGCGGAAGCAACGGGAGCAGCGAAAGCAACGGAAGCGTCTTGGCTGATGGCCACGCCGAAGAAGCGCCGAACGAGCAGGTGAGTAGCGAGAAGAACGACGGACACAGTGAAAGCAGCACCACGGGCTCACACTCAGATAAGGAGGAGCTGGACTTGTATACGTCCTCCCCCTCCGATAAAGAAGAAAACAGCGCCCCTGCCATGGGTGGTATGCACAACACGGTAGGCCTGAGGGGGGGAAGCGCCTCTGAATCGGCGGCCCCAAGTGAAGAGAAAGCATCCGAAGAGAATGTCCCCCATGAAGTGGCAGATAAAAATGGGGAGGACACCTCACAGGAGGGTTCCCACGCGGGAGCGCTGTCACCTGCGCATGTGGGTGGCGAGAGTGGCGAGAGTGGCGGCGAGCACGGAGAGCACGGTGAACACGCTGAACATGGGGAGCACGGAGAGCACGGTGAACACGCTGAACATGGGGAGCACGGAGAGCACGGTGAACACGCTGAACATGGGGAGCACGGAGAGCACGGTGAACACGCTGAACATGGGGAGCACGGAGAGCACGGTGAACACGCTGAACATGGGGAGCACGGAGAGCACGGTGAACATGGCGAGCACGGTGAACATGCTGAACAGGAGGAGCACCAAATCTATGGGACGATTCACCCCGAGGCGGAAGCCTCCATTTTGCCCGCGCTGAAGGAAAAGGGCATCCACGTGTCCAGCCCAGAAAGGGTAATCCTCGAGATCATCGAAAGCGCCAAGGAGGGAATAAAAGGATTGCTGAAGCTCCGGAAGAGCAAAGACACAGGCAAGCTGCTGGAGGAGGCACTAGAAAAGCTAAACATAAACCAAAGGGATCTGCATGCAAACAATAATTTCATTACCCTAGAAATGTATGACCGGATCCTCTCCGAAATGTTTAAAATATTAACAGAAATGTCATTCTATAAGGATGGCCATTTTTACGAAACGTTAGGTTTGAATAAATCTATACTAAATCAATCGCTGAAAGAAATTAAAATAAAAATGTTGAGGACCATTGGAGTGCCATACACGAAGCTACCGCCAATCGTTAAGAACAAAGAGAAGGAAAGCACATGTGCTGCGAACAATCTCATCATTAGCATTACATCAAAAGAGCTAGCTCAACGAATGGCTATCATGTTCGCAAAATGGCTAGCTCCAGAAGAATACGGGTCTGTCGTCGATTTAGATAAAAGCATAGAATTAAATGTCCTCTGCGCAGGGGCACCTATCCTAGTACAGCAATGGAAATATTACCAAAACATGTTAGGGTTCGAAACGGGAAATGAACATGCCTTCTTAAACCTCATCGATGAGTTGCTAGTCATCGACAAGAGACACAGTAACAATGAAGCGTATTCAAAAGTGATAAGGAAAATAAAAAAATCGAAAGCCTTTAATTATTGTACTAAAGTTATGAGGATTGCAGGGAATATTTCTTCCATTCCATTTAATCATGAAAATAATAAAACGCCTAGCTACTCCATCATCGGGTCGTTAGGTAACCTGGTGAAGGCTCACATGGGGAACTACTACGTTGCCATTGCTAATAGGATTAACTCCTATTTTGCCTATGCCGAGAAGAGGAACAAAAAAAACAGCCCCTTAAAAGTTGTCTCCGTCTGTACTCTCCTTCATTTGACCGACATGCTCCACAATTGCTCTGATGAACATTTAAAGAATATTTTGGACCTCAACACTTTGAAGCTTAACATTCTGAACATGCAGGGCAGGCGCGTGCTGCAGCCCCTCGTCAAGATGAGCTTCCTCGGCGCCGCGCAGAACCCCGCCCTCAAGGAGATCTGCGAGCCGAGCAACCACCTAGTGGGTGAGTGACGGGGGGGGCGACCTCCATGGGGGGCTGCTATTCCAGCGCGGTGATCCACGCAGTGATCCGCGCAGCTGCTTTATTGGAAGCGCTTTACTCGAACTGCCTTCCTTCATTCGAACTTCCTTCCTTCATTCGCACCGCCTTCTTTCACCCCCCTCAGACGAGACCCTCTCCAAGCTGCTCAACCTGCTCTCGACCGGTTCGCACGAACTCCTCGCGGCCGAGGTGGAAAAGCGCGGCTTCGACGAGGACTACATCCAGGAGGAAATCAAAAACATAAACGAAAGCGACAACAACGTTCGGGACAAGGGCGAAGACGAAGTGGAAAATCTCATTTTTGAAGACTTGTGA

>Plasmodium_vivax_pvron4_haplotype_9_isolate_INS50Co
ATGTCTCGTAAAAGGGTTTTTCTTCTGTGCATTTTTCTGGCCATTTCCGCCGTTGTTGACGAAGCCGAGTCGTTCAGGAGTAAGCAAAAAGAAAGGAAAAAAAAGGAGAGATAGGTAGAGAGGGGCATCACACGCAACTGCTATACGCATGCAACTGCGGTACACACCTGTGCAATGGCGCGTGCCGTATGCATGCTGTCCACGGCGCTCCACCCCCAAAGCAACGAAATAAAAAATAAAAAGTAAATAAATAAATAAATAAATTCCCCCTTTCAGAGCCGGACGCGGCAGCGAACGTCTCCTTCCTGGAGTTCACAGCAGATGGCAACGCTGAAGAGGGGCAGGCGCAGCCAAGTGAACCCATCGTTAACACCCAGCCGCTGCAGGAAAATGTAAGTGAAGCCGCTCCCCACTCGGAGGAGTCCACTGGGGGAAGCGCGGAGAAGGGAAGTGGCGGCCACGAGGAAACCCCCCACGCAGGAGAACATGACAAAGGTAGTGGCGGAAGCAACGGGAGCAGCGAAAGCAACGGAAGCGTCTTGGCTGATGGCCACGCCGAAGAAGCGCCGAACGAGCAGGTGAGTAGCGAGAAGAACGACGGACACAGTGAAAGCAGCACCACGGGCTCACACTCAGATAAGGAGGAGCTGGACTTGTATACGTCCTCCCCCTCCGATAAAGAAGAAAACAGCGCCCCTGCCATGGGTGGTATGCACAACACGGTAGGCCTGAGGGGGGGAAGCGCCTCTGAATCGGCGGCCCCAAGTGAAGAGAAAGCATCCGAAGAGAATGTCCCCCATGAAGTGGCAGATAAAAATGGGGAGGACACCTCACAGGAGGGTTCCCACGCGGGAGCGCTGTCACCTGCGCATGTGGGTGGCGAGAGTGGCGAGAGTGGCGGCGAGCACGGAGAGCACGGTGAACACGCTGAACATGGGGAGCACGGAGAGCACGGTGAACACGCTGAACATGGGGAGCACGGAGAGCACGGTGAACACGCTGAACATGGGGAGCACGGAGAGCACGGTGAACACGCTGAACATGGGGAGCACGGAGAGCACGGTGAACACGCTGAACATGGGGAGCACGGAGAGCACGGTGAACATGGCGAGCACGGTGAACATGCTGAACAGGAGGAGCACCAAATCTATGGGACGATTCACCCCGAGGCGGAAGCCTCCATTTTGCCCGCGCTGAAGGAAAAGGGCATCCACGTGTCCAGCCCAGAAAGGGTAATCCTCGAGATCATCGAAAGCGCCAAGGAGGGAATAAAAGGATTGCTGAAGCTCCGGAAGAGCAAAGACACAGGCAAGCTGCTGGAGGAGGCACTAGAAAAGCTAAACATAAACCAAAGGGATCTGCATGCAAACAATAATTTCATTACCCTAGAAATGTATGACCGGATCCTCTCCGAAATGTTTAAAATATTAACAGAAATGTCATTCTATAAGGATGGCCATTTTTACGAAACGTTAGGTTTGAATAAATCTATACTAAATCAATCGCTGAAAGAAATTAAAATAAAAATGTTGAGGACCATTGGAGTGCCATACACGAAGCTACCGCCAATCGTTAAGAACAAAGAGAAGGAAAGCACATGTGCTGCGAACAATCTCATCATTAGCATTACATCAAAAGAGCTAGCTCAACGAATGGCTATCATGTTCGCAAAATGGCTAGCTCCAGAAGAATACGGGTCTGTCGTCGATTTAGATAAAAGCATAGAATTAAATGTCCTCTGCGCAGGGGCACCTATCCTAGTACAGCAATGGAAATATTACCAAAACATGTTAGGGTTCGAAACGGGAAATGAACATGCCTTCTTAAACCTCATCGATGAGTTGCTAGTCATCGACAAGAGACACAGTAACAATGAAGCGTATTCAAAAGTGATAAGGAAAATAAAAAAATCGAAAGCCTTTAATTATTGTACTAAAGTTATGAGGATTGCAGGGAATATTTCTTCCATTCCATTTAATCATGAAAATAATAAAACGCCTAGCTACTCCATCATCGGGTCGTTAGGTAACCTGGTGAAGGCTCACATGGGGAACTACTACGTTGCCATTGCTAATAGGATTAACTCCTATTTTGCCTATGCCGAGAAGAGGAACAAAAAAAACAGCCCCTTAAAAGTTGTCTCCGTCTGTACTCTCCTTCATTTGACCGACATGCTCCACAATTGCTCTGATGAACATTTAAAGAATATTTTGGACCTCAACACTTTGAAGCTTAACATTCTGAACATGCAGGGCAGGCGCGTGCTGCAGCCCCTCGTCAAGATGAGCTTCCTCGGCGCCGCGCAGAACCCCGCCCTCAAGGAGATCTGCGAGCCGAGCAACCACCTAGTGGGTGAGTGACGGGGGGGGCGACCTCCATGGGGGGCTGCTATTCCAGCGCGGTGATCCACGCAGTGATCCGCGCAGCTGCTTTATTGGAAGCGCTTTACTCGAACTGCCTTCCTTCATTCGAACTTCCTTCCTTCATTCGCACCGCCTTCTTTCACCCCCCTCAGACGAGACCCTCTCCAAGCTGCTCAACCTGCTCTCGACCGGTTCGCACGAACTCCTCGCGGCCGAGGTGGAAAAGCGCGGCTTCGACGAGGACTACATCCAGGAGGAAATCAAAAACATAAACGAAAGCGACAACAACGTTCGGGACAAGGGCGAAGACGAAGTGGAAAATCTCATTTTTGAAGACTTGTGA

>Plasmodium_vivax_pvron4_haplotype_11_isolate_182At
ATGTCTCGTAAAAGGGTTTTTCTTCTGTGCATTTTTCTGGCCATTTCCGCCGTTGTTGACGAAGCCGAGTCGTTCAGGAGTAAGCAAAAAGAAAGGAAAAAAAAGGAGAGATAGGTAGAGAGGGGCATCACACGCAACTGCTATACGCATGCAACTGCGATACGCACGTGACTGCGGTACACACCTGTGCAATGGCGCGTGCCGTATGCATGCTGTCCACGGCGCTCCACCCCCAAAGCAACGAAATAAAAAATAAAAAGTAAATAAATAAATAAATAAATTCCCCCTTTCAGAGCCAGACGCGGCAGCGAACGTCTCCTTCCTGGAGTTCACAGCAGATGGCAACGCTGAAGAGGGGCAGGCGCAGCCAAGTGAACCCATCGTTAACACCCAGCCGCTGCAGGAAAATGTAAGTGAAGCCGCTCCCCACTCGGAGGAGTCCACTGGGGGAAGCGCGGAGAAGGGAAGTGGCGGCCACGAGGAAACCCCCCACGCAGGAGAACATGACAAAGGTAGTGGCGGAAGCAACGGGAGCAGCGAAAGCAACGGAAGCGTCTTGGCTGATGGCCACGCCGAAGAAGCGCCGAACGAGCAGGTGAGTAGCGAGAAGAACGACGGACACAGTGAAAGCAGCACCACGGGCTCACACTCAGATAAGGAGGAGCTGGACTTGTATACGTCCTCCCCCTCCGATAAAGAAGAAAACAGCGCCCCTGCCATGGGTGGTATGCACAACACGGTAGGCCTGAGGGGGGGAAGCGCCTCTGAATCGGCGGCCCCAAGTGAAGAGAAAGCATCCGAAGAGAATGTCCCCCATGAAGTGGCAGATAAAAATGGGGAGGACACCTCACAGGAGGGTTCCCACGCGGGAGCGCTGTCACCTGCGCATGTGGGTGGCGAGAGTGGCGAGAGTGGCGGCGAGCACGGAGAGCACGGTGAACACGCTGAACATGGGGAGCACGGAGAGCACGGTGAACACGCTGAACATGGGGAGCACGGAGAGCACGGTGAACACGCTGAACATGGGGAGCACGGAGAGCACGGTGAACATGCTGAACAGGAGGAGCACCAAATCTATGGGACGATTCACCCCGAGGCGGAAGCCTCCATTTTGCCCGCGCTGAAGGAAAAGGGCATCCACGTGTCCAGCCCAGAAAGGGTAATCCTCGAGATCATCGAAAGCGCCAAGGAGGGAATAAAAGGATTGCTGAAGCTCCGGAAGAGCAAAGACACAGGCAAGCTGCTGGAGGAGGCACTAGAAAAGCTAAACATAAACCAAAGGGATCTGCATGCAAACAATAATTTCATTACCCTAGAAATGTATGACCGGATCCTCTCCGAAATGTTTAAAATATTAACAGAAATGTCATTCTATAAGGATGGCCATTTTTACGAAACGTTAGGTTTGAATAAATCTATACTAAATCAATCGCTGAAAGAAATTAAAATAAAAATGTTGAGGACCATTGGAGTGCCATACACGAAGCTACCGCCAATCGTTAAGAACAAAGAGAAGGAAAGCACATGTGCTGCGAACAATCTCATCATTAGCATTACATCAAAAGAGCTAGCTCAACGAATGGCTATCATGTTCGCAAAATGGCTAGCTCCAGAAGAATACGGGTCTGTCGTCGATTTAGATAAAAGCATAGAATTAAATGTCCTCTGCGCAGGGGCACCTATCCTAGTACAGCAATGGAAATATTACCAAAACATGTTAGGGTTCGAAACGGGAAATGAACATGCCTTCTTAAACCTCATCGATGAGTTGCTAGTCATCGACAAGAGACACAGTAACAATGAAGCGTATTCAAAAGTGATAAGGAAAATAAAAAAATCGAAAGCCTTTAATTATTGTACTAAAGTTATGAGGATTGCAGGGAATATTTCTTCCATTCCATTTAATCATGAAAATAATAAAACGCCTAGCTACTCCATCATCGGGTCGTTAGGTAACCTGGTGAAGGCTCACATGGGGAACTACTACGTTGCCATTGCTAATAGGATTAACTCCTATTTTGCCTATGCCGAGAAGAGGAACAAAAAAAACAGCCCCTTAAAAGTTGTCTCCGTCTGTACTCTCCTTCATTTGACCGACATGCTCCACAATTGCTCTGATGAACATTTAAAGAATATTTTGGACCTCAACACTTTGAAGCTTAACATTCTGAACATGCAGGGCAGGCGCGTGCTGCAGCCCCTCGTCAAGATGAGCTTCCTCGGCGCCGCGCAGAACCCCGCCCTCAAGGAGATCTGCGAGCCGAGCAACCACCTAGTGGGTGAGTGACGGGGGGGGCGACCTCCATGGGGGGCTGCTATTCCAGCGCGGTGATCCACGCAGTGATCCGCGCAGCTGCTTTATTGGAAGCGCTTTACTCGAACTGCCTTCCTTCATTCGAACTTCCTTCCTTCATTCGCACCGCCTTCTTTCACCCCCCTCAGACGAGACCCTCTCCAAGCTGCTCAACCTGCTCTCGACCGGTTCGCACGAACTCCTCGCGGCCGAGGTGGAAAAGCGCGGCTTCGACGAGGACTACATCCAGGAGGAAATCAAAAACATAAACGAAAGCGACAACAACGTTCGGGACAAGGGCGAAGACGAAGTGGAAAATCTCATTTTTGAAGACTTGTGA

>Plasmodium_vivax_pvron4_haplotype_13_isolate_A3At
ATGTCTCGTAAAAGGGTTTTTCTTCTGTGCATTTTTCTGGCCATTTCCGCCGTTGTTGACGAAGCCGAGTCGTTCAGGAGTAAGCAAAAAGAAAGGAAAAAAAAGGAGAGATAGGTAGAGAGGGGCATCACACGCAACTGCTATACGCATGCAACTGCGATACGCACGTGACTGCGGTACACACCTGTGCAATGGCGCGTGCCGTATGCATGCTGTCCACGGCGCTCCACCCCCAAAGCAACGAAATAAAAAATAAAAAGTAAATAAATAAATAAATAAATTCCCCCTTTCAGAGCCGGACGCGGCAGCGAACGTCTCCTTCCTGGAGTTCACAGCAGATGGCAACGCTGAAGAGGGGCAGGCGCAGCCAAGTGAACCCATCGTTAACACCCAGCCGCTGCAGGAAAATGTAAGTGAAGCCGCTCCCCACTCGGAGGAGTCCACTGGGGGAAGCGCGGAGAAGGGAAGTGGCGGCCACGAGGAAACCCCCCACGCAGGAGAACATGACAAAGGTAGTGGCGGAAGCAACGGGAGCAGCGAAAGCAACGGAAGCGTCTTGGCTGATGGCCACGCCGAAGAAGCGCCGAACGAGCAGGTGAGTAGCGAGAAGAACGACGGACACAGTGAAAGCAGCACCACGGGCTCACACTCAGATAAGGAGGAGCTGGACTTGTATACGTCCTCCCCCTCCGATAAAGAAGAAAACAGCGCCCCTGCCATGGGTGGTATGCACAACACGGTAGGCCTGAGGGGGGGAAGCGCCTCTGAATCGGCGGCCCCAAGTGAAGAGAAAGCATCCGAAGAGAATGTCCCCCATGAAGTGGCAGATAAAAATGGGGAGGACACCTCACAGGAGGGTTCCCACGCGGGAGCGCTGTCACCTGCGCATGTGGGTGGCGAGAGTGGCGAGAGTGGCGGCGAGCACGGAGAGCACGGTGAACACGCTGAACATGGGGAGCACGGAGAGCACGGTGAACACGCTGAACATGGGGAGCACGGAGAGCACGGTGAACACGCTGAACATGGGGAGCACGGAGAGCACGGTGAACACGCTGAACATGGGGAGCACGGAGAGCACGGTGAACATGGCGAGCACGGTGAACATGCTGAACAGGAGGAGCACCAAATCTATGGGACGATTCACCCCGAGGCGGAAGCCTCCATTTTGCCCGCGCTGAAGGAAAAGGGCATCCACGTGTCCAGCCCAGAAAGGGTAATCCTCGAGATCATCGAAAGCGCCAAGGAGGGAATAAAAGGATTGCTGAAGCTCCGGAAGAGCAAAGACACAGGCAAGCTGCTGGAGGAGGCACTAGAAAAGCTAAACATAAACCAAAGGGATCTGCATGCAAACAATAATTTCATTACCCTAGAAATGTATGACCGGATCCTCTCCGAAATGTTTAAAATATTAACAGAAATGTCATTCTATAAGGATGGCCATTTTTACGAAACGTTAGGTTTGAATAAATCTATACTAAATCAATCGCTGAAAGAAATTAAAATAAAAATGTTGAGGACCATTGGAGTGCCATACACGAAGCTACCGCCAATCGTTAAGAACAAAGAGAAGGAAAGCACATGTGCTGCGAACAATCTCATCATTAGCATTACATCAAAAGAGCTAGCTCAACGAATGGCTATCATGTTCGCAAAATGGCTAGCTCCAGAAGAATACGGGTCTGTCGTCGATTTAGATAAAAGCATAGAATTAAATGTCCTCTGCGCAGGGGCACCTATCCTAGTACAGCAATGGAAATATTACCAAAACATGTTAGGGTTCGAAACGGGAAATGAACATGCCTTCTTAAACCTCATCGATGAGTTGCTAGTCATCGACAAGAGACACAGTAACAATGAAGCGTATTCAAAAGTGATAAGGAAAATAAAAAAATCGAAAGCCTTTAATTATTGTACTAAAGTTATGAGGATTGCAGGGAATATTTCTTCCATTCCATTTAATCATGAAAATAATAAAACGCCTAGCTACTCCATCATCGGGTCGTTAGGTAACCTGGTGAAGGCTCACATGGGGAACTACTACGTTGCCATTGCTAATAGGATTAACTCCTATTTTGCCTATGCCGAGAAGAGGAACAAAAAAAACAGCCCCTTAAAAGTTGTCTCCGTCTGTACTCTCCTTCATTTGACCGACATGCTCCACAATTGCTCTGATGAACATTTAAAGAATATTTTGGACCTCAACACTTTGAAGCTTAACATTCTGAACATGCAGGGCAGGCGCGTGCTGCAGCCCCTCGTCAAGATGAGCTTCCTCGGCGCCGCGCAGAACCCCGCCCTCAAGGAGATCTGCGAGCCGAGCAACCACCTAGTGGGTGAGTGACGGGGGGGGCGACCTCCATGGGGGGCTGCTATTCCAGCGCGGTGATCCACGCAGTGATCCGCGCAGCTGCTTTATTGGAAGCGCTTTACTCGAACTGCCTTCCTTCATTCGAACTTCCTTCCTTCATTCGCACCGCCTTCTTTCACCCCCCTCAGACGAGACCCTCTCCAAGCTGCTCAACCTGCTCTCGACCGGTTCGCACGAACTCCTCGCGGCCGAGGTGGAAAAGCGCGGCTTCGACGAGGACTACATCCAGGAGGAAATCAAAAACATAAACGAAAGCGACAACAACGTTCGGGACAAGGGCGAAGACGAAGTGGAAAATCTCATTTTTGAAGACTTGTGA

>Plasmodium_vivax_pvron4_haplotype_13_isolate_D11Co
ATGTCTCGTAAAAGGGTTTTTCTTCTGTGCATTTTTCTGGCCATTTCCGCCGTTGTTGACGAAGCCGAGTCGTTCAGGAGTAAGCAAAAAGAAAGGAAAAAAAAGGAGAGATAGGTAGAGAGGGGCATCACACGCAACTGCTATACGCATGCAACTGCGATACGCACGTGACTGCGGTACACACCTGTGCAATGGCGCGTGCCGTATGCATGCTGTCCACGGCGCTCCACCCCCAAAGCAACGAAATAAAAAATAAAAAGTAAATAAATAAATAAATAAATTCCCCCTTTCAGAGCCGGACGCGGCAGCGAACGTCTCCTTCCTGGAGTTCACAGCAGATGGCAACGCTGAAGAGGGGCAGGCGCAGCCAAGTGAACCCATCGTTAACACCCAGCCGCTGCAGGAAAATGTAAGTGAAGCCGCTCCCCACTCGGAGGAGTCCACTGGGGGAAGCGCGGAGAAGGGAAGTGGCGGCCACGAGGAAACCCCCCACGCAGGAGAACATGACAAAGGTAGTGGCGGAAGCAACGGGAGCAGCGAAAGCAACGGAAGCGTCTTGGCTGATGGCCACGCCGAAGAAGCGCCGAACGAGCAGGTGAGTAGCGAGAAGAACGACGGACACAGTGAAAGCAGCACCACGGGCTCACACTCAGATAAGGAGGAGCTGGACTTGTATACGTCCTCCCCCTCCGATAAAGAAGAAAACAGCGCCCCTGCCATGGGTGGTATGCACAACACGGTAGGCCTGAGGGGGGGAAGCGCCTCTGAATCGGCGGCCCCAAGTGAAGAGAAAGCATCCGAAGAGAATGTCCCCCATGAAGTGGCAGATAAAAATGGGGAGGACACCTCACAGGAGGGTTCCCACGCGGGAGCGCTGTCACCTGCGCATGTGGGTGGCGAGAGTGGCGAGAGTGGCGGCGAGCACGGAGAGCACGGTGAACACGCTGAACATGGGGAGCACGGAGAGCACGGTGAACACGCTGAACATGGGGAGCACGGAGAGCACGGTGAACACGCTGAACATGGGGAGCACGGAGAGCACGGTGAACACGCTGAACATGGGGAGCACGGAGAGCACGGTGAACATGGCGAGCACGGTGAACATGCTGAACAGGAGGAGCACCAAATCTATGGGACGATTCACCCCGAGGCGGAAGCCTCCATTTTGCCCGCGCTGAAGGAAAAGGGCATCCACGTGTCCAGCCCAGAAAGGGTAATCCTCGAGATCATCGAAAGCGCCAAGGAGGGAATAAAAGGATTGCTGAAGCTCCGGAAGAGCAAAGACACAGGCAAGCTGCTGGAGGAGGCACTAGAAAAGCTAAACATAAACCAAAGGGATCTGCATGCAAACAATAATTTCATTACCCTAGAAATGTATGACCGGATCCTCTCCGAAATGTTTAAAATATTAACAGAAATGTCATTCTATAAGGATGGCCATTTTTACGAAACGTTAGGTTTGAATAAATCTATACTAAATCAATCGCTGAAAGAAATTAAAATAAAAATGTTGAGGACCATTGGAGTGCCATACACGAAGCTACCGCCAATCGTTAAGAACAAAGAGAAGGAAAGCACATGTGCTGCGAACAATCTCATCATTAGCATTACATCAAAAGAGCTAGCTCAACGAATGGCTATCATGTTCGCAAAATGGCTAGCTCCAGAAGAATACGGGTCTGTCGTCGATTTAGATAAAAGCATAGAATTAAATGTCCTCTGCGCAGGGGCACCTATCCTAGTACAGCAATGGAAATATTACCAAAACATGTTAGGGTTCGAAACGGGAAATGAACATGCCTTCTTAAACCTCATCGATGAGTTGCTAGTCATCGACAAGAGACACAGTAACAATGAAGCGTATTCAAAAGTGATAAGGAAAATAAAAAAATCGAAAGCCTTTAATTATTGTACTAAAGTTATGAGGATTGCAGGGAATATTTCTTCCATTCCATTTAATCATGAAAATAATAAAACGCCTAGCTACTCCATCATCGGGTCGTTAGGTAACCTGGTGAAGGCTCACATGGGGAACTACTACGTTGCCATTGCTAATAGGATTAACTCCTATTTTGCCTATGCCGAGAAGAGGAACAAAAAAAACAGCCCCTTAAAAGTTGTCTCCGTCTGTACTCTCCTTCATTTGACCGACATGCTCCACAATTGCTCTGATGAACATTTAAAGAATATTTTGGACCTCAACACTTTGAAGCTTAACATTCTGAACATGCAGGGCAGGCGCGTGCTGCAGCCCCTCGTCAAGATGAGCTTCCTCGGCGCCGCGCAGAACCCCGCCCTCAAGGAGATCTGCGAGCCGAGCAACCACCTAGTGGGTGAGTGACGGGGGGGGCGACCTCCATGGGGGGCTGCTATTCCAGCGCGGTGATCCACGCAGTGATCCGCGCAGCTGCTTTATTGGAAGCGCTTTACTCGAACTGCCTTCCTTCATTCGAACTTCCTTCCTTCATTCGCACCGCCTTCTTTCACCCCCCTCAGACGAGACCCTCTCCAAGCTGCTCAACCTGCTCTCGACCGGTTCGCACGAACTCCTCGCGGCCGAGGTGGAAAAGCGCGGCTTCGACGAGGACTACATCCAGGAGGAAATCAAAAACATAAACGAAAGCGACAACAACGTTCGGGACAAGGGCGAAGACGAAGTGGAAAATCTCATTTTTGAAGACTTGTGA

>Plasmodium_vivax_pvron4_haplotype_13_isolate_INS15Co
ATGTCTCGTAAAAGGGTTTTTCTTCTGTGCATTTTTCTGGCCATTTCCGCCGTTGTTGACGAAGCCGAGTCGTTCAGGAGTAAGCAAAAAGAAAGGAAAAAAAAGGAGAGATAGGTAGAGAGGGGCATCACACGCAACTGCTATACGCATGCAACTGCGATACGCACGTGACTGCGGTACACACCTGTGCAATGGCGCGTGCCGTATGCATGCTGTCCACGGCGCTCCACCCCCAAAGCAACGAAATAAAAAATAAAAAGTAAATAAATAAATAAATAAATTCCCCCTTTCAGAGCCGGACGCGGCAGCGAACGTCTCCTTCCTGGAGTTCACAGCAGATGGCAACGCTGAAGAGGGGCAGGCGCAGCCAAGTGAACCCATCGTTAACACCCAGCCGCTGCAGGAAAATGTAAGTGAAGCCGCTCCCCACTCGGAGGAGTCCACTGGGGGAAGCGCGGAGAAGGGAAGTGGCGGCCACGAGGAAACCCCCCACGCAGGAGAACATGACAAAGGTAGTGGCGGAAGCAACGGGAGCAGCGAAAGCAACGGAAGCGTCTTGGCTGATGGCCACGCCGAAGAAGCGCCGAACGAGCAGGTGAGTAGCGAGAAGAACGACGGACACAGTGAAAGCAGCACCACGGGCTCACACTCAGATAAGGAGGAGCTGGACTTGTATACGTCCTCCCCCTCCGATAAAGAAGAAAACAGCGCCCCTGCCATGGGTGGTATGCACAACACGGTAGGCCTGAGGGGGGGAAGCGCCTCTGAATCGGCGGCCCCAAGTGAAGAGAAAGCATCCGAAGAGAATGTCCCCCATGAAGTGGCAGATAAAAATGGGGAGGACACCTCACAGGAGGGTTCCCACGCGGGAGCGCTGTCACCTGCGCATGTGGGTGGCGAGAGTGGCGAGAGTGGCGGCGAGCACGGAGAGCACGGTGAACACGCTGAACATGGGGAGCACGGAGAGCACGGTGAACACGCTGAACATGGGGAGCACGGAGAGCACGGTGAACACGCTGAACATGGGGAGCACGGAGAGCACGGTGAACACGCTGAACATGGGGAGCACGGAGAGCACGGTGAACATGGCGAGCACGGTGAACATGCTGAACAGGAGGAGCACCAAATCTATGGGACGATTCACCCCGAGGCGGAAGCCTCCATTTTGCCCGCGCTGAAGGAAAAGGGCATCCACGTGTCCAGCCCAGAAAGGGTAATCCTCGAGATCATCGAAAGCGCCAAGGAGGGAATAAAAGGATTGCTGAAGCTCCGGAAGAGCAAAGACACAGGCAAGCTGCTGGAGGAGGCACTAGAAAAGCTAAACATAAACCAAAGGGATCTGCATGCAAACAATAATTTCATTACCCTAGAAATGTATGACCGGATCCTCTCCGAAATGTTTAAAATATTAACAGAAATGTCATTCTATAAGGATGGCCATTTTTACGAAACGTTAGGTTTGAATAAATCTATACTAAATCAATCGCTGAAAGAAATTAAAATAAAAATGTTGAGGACCATTGGAGTGCCATACACGAAGCTACCGCCAATCGTTAAGAACAAAGAGAAGGAAAGCACATGTGCTGCGAACAATCTCATCATTAGCATTACATCAAAAGAGCTAGCTCAACGAATGGCTATCATGTTCGCAAAATGGCTAGCTCCAGAAGAATACGGGTCTGTCGTCGATTTAGATAAAAGCATAGAATTAAATGTCCTCTGCGCAGGGGCACCTATCCTAGTACAGCAATGGAAATATTACCAAAACATGTTAGGGTTCGAAACGGGAAATGAACATGCCTTCTTAAACCTCATCGATGAGTTGCTAGTCATCGACAAGAGACACAGTAACAATGAAGCGTATTCAAAAGTGATAAGGAAAATAAAAAAATCGAAAGCCTTTAATTATTGTACTAAAGTTATGAGGATTGCAGGGAATATTTCTTCCATTCCATTTAATCATGAAAATAATAAAACGCCTAGCTACTCCATCATCGGGTCGTTAGGTAACCTGGTGAAGGCTCACATGGGGAACTACTACGTTGCCATTGCTAATAGGATTAACTCCTATTTTGCCTATGCCGAGAAGAGGAACAAAAAAAACAGCCCCTTAAAAGTTGTCTCCGTCTGTACTCTCCTTCATTTGACCGACATGCTCCACAATTGCTCTGATGAACATTTAAAGAATATTTTGGACCTCAACACTTTGAAGCTTAACATTCTGAACATGCAGGGCAGGCGCGTGCTGCAGCCCCTCGTCAAGATGAGCTTCCTCGGCGCCGCGCAGAACCCCGCCCTCAAGGAGATCTGCGAGCCGAGCAACCACCTAGTGGGTGAGTGACGGGGGGGGCGACCTCCATGGGGGGCTGCTATTCCAGCGCGGTGATCCACGCAGTGATCCGCGCAGCTGCTTTATTGGAAGCGCTTTACTCGAACTGCCTTCCTTCATTCGAACTTCCTTCCTTCATTCGCACCGCCTTCTTTCACCCCCCTCAGACGAGACCCTCTCCAAGCTGCTCAACCTGCTCTCGACCGGTTCGCACGAACTCCTCGCGGCCGAGGTGGAAAAGCGCGGCTTCGACGAGGACTACATCCAGGAGGAAATCAAAAACATAAACGAAAGCGACAACAACGTTCGGGACAAGGGCGAAGACGAAGTGGAAAATCTCATTTTTGAAGACTTGTGA

>Plasmodium_vivax_pvron4_haplotype_13_isolate_INS20Co
ATGTCTCGTAAAAGGGTTTTTCTTCTGTGCATTTTTCTGGCCATTTCCGCCGTTGTTGACGAAGCCGAGTCGTTCAGGAGTAAGCAAAAAGAAAGGAAAAAAAAGGAGAGATAGGTAGAGAGGGGCATCACACGCAACTGCTATACGCATGCAACTGCGATACGCACGTGACTGCGGTACACACCTGTGCAATGGCGCGTGCCGTATGCATGCTGTCCACGGCGCTCCACCCCCAAAGCAACGAAATAAAAAATAAAAAGTAAATAAATAAATAAATAAATTCCCCCTTTCAGAGCCGGACGCGGCAGCGAACGTCTCCTTCCTGGAGTTCACAGCAGATGGCAACGCTGAAGAGGGGCAGGCGCAGCCAAGTGAACCCATCGTTAACACCCAGCCGCTGCAGGAAAATGTAAGTGAAGCCGCTCCCCACTCGGAGGAGTCCACTGGGGGAAGCGCGGAGAAGGGAAGTGGCGGCCACGAGGAAACCCCCCACGCAGGAGAACATGACAAAGGTAGTGGCGGAAGCAACGGGAGCAGCGAAAGCAACGGAAGCGTCTTGGCTGATGGCCACGCCGAAGAAGCGCCGAACGAGCAGGTGAGTAGCGAGAAGAACGACGGACACAGTGAAAGCAGCACCACGGGCTCACACTCAGATAAGGAGGAGCTGGACTTGTATACGTCCTCCCCCTCCGATAAAGAAGAAAACAGCGCCCCTGCCATGGGTGGTATGCACAACACGGTAGGCCTGAGGGGGGGAAGCGCCTCTGAATCGGCGGCCCCAAGTGAAGAGAAAGCATCCGAAGAGAATGTCCCCCATGAAGTGGCAGATAAAAATGGGGAGGACACCTCACAGGAGGGTTCCCACGCGGGAGCGCTGTCACCTGCGCATGTGGGTGGCGAGAGTGGCGAGAGTGGCGGCGAGCACGGAGAGCACGGTGAACACGCTGAACATGGGGAGCACGGAGAGCACGGTGAACACGCTGAACATGGGGAGCACGGAGAGCACGGTGAACACGCTGAACATGGGGAGCACGGAGAGCACGGTGAACACGCTGAACATGGGGAGCACGGAGAGCACGGTGAACATGGCGAGCACGGTGAACATGCTGAACAGGAGGAGCACCAAATCTATGGGACGATTCACCCCGAGGCGGAAGCCTCCATTTTGCCCGCGCTGAAGGAAAAGGGCATCCACGTGTCCAGCCCAGAAAGGGTAATCCTCGAGATCATCGAAAGCGCCAAGGAGGGAATAAAAGGATTGCTGAAGCTCCGGAAGAGCAAAGACACAGGCAAGCTGCTGGAGGAGGCACTAGAAAAGCTAAACATAAACCAAAGGGATCTGCATGCAAACAATAATTTCATTACCCTAGAAATGTATGACCGGATCCTCTCCGAAATGTTTAAAATATTAACAGAAATGTCATTCTATAAGGATGGCCATTTTTACGAAACGTTAGGTTTGAATAAATCTATACTAAATCAATCGCTGAAAGAAATTAAAATAAAAATGTTGAGGACCATTGGAGTGCCATACACGAAGCTACCGCCAATCGTTAAGAACAAAGAGAAGGAAAGCACATGTGCTGCGAACAATCTCATCATTAGCATTACATCAAAAGAGCTAGCTCAACGAATGGCTATCATGTTCGCAAAATGGCTAGCTCCAGAAGAATACGGGTCTGTCGTCGATTTAGATAAAAGCATAGAATTAAATGTCCTCTGCGCAGGGGCACCTATCCTAGTACAGCAATGGAAATATTACCAAAACATGTTAGGGTTCGAAACGGGAAATGAACATGCCTTCTTAAACCTCATCGATGAGTTGCTAGTCATCGACAAGAGACACAGTAACAATGAAGCGTATTCAAAAGTGATAAGGAAAATAAAAAAATCGAAAGCCTTTAATTATTGTACTAAAGTTATGAGGATTGCAGGGAATATTTCTTCCATTCCATTTAATCATGAAAATAATAAAACGCCTAGCTACTCCATCATCGGGTCGTTAGGTAACCTGGTGAAGGCTCACATGGGGAACTACTACGTTGCCATTGCTAATAGGATTAACTCCTATTTTGCCTATGCCGAGAAGAGGAACAAAAAAAACAGCCCCTTAAAAGTTGTCTCCGTCTGTACTCTCCTTCATTTGACCGACATGCTCCACAATTGCTCTGATGAACATTTAAAGAATATTTTGGACCTCAACACTTTGAAGCTTAACATTCTGAACATGCAGGGCAGGCGCGTGCTGCAGCCCCTCGTCAAGATGAGCTTCCTCGGCGCCGCGCAGAACCCCGCCCTCAAGGAGATCTGCGAGCCGAGCAACCACCTAGTGGGTGAGTGACGGGGGGGGCGACCTCCATGGGGGGCTGCTATTCCAGCGCGGTGATCCACGCAGTGATCCGCGCAGCTGCTTTATTGGAAGCGCTTTACTCGAACTGCCTTCCTTCATTCGAACTTCCTTCCTTCATTCGCACCGCCTTCTTTCACCCCCCTCAGACGAGACCCTCTCCAAGCTGCTCAACCTGCTCTCGACCGGTTCGCACGAACTCCTCGCGGCCGAGGTGGAAAAGCGCGGCTTCGACGAGGACTACATCCAGGAGGAAATCAAAAACATAAACGAAAGCGACAACAACGTTCGGGACAAGGGCGAAGACGAAGTGGAAAATCTCATTTTTGAAGACTTGTGA

>Plasmodium_vivax_pvron4_haplotype_13_isolate_INS28Co
ATGTCTCGTAAAAGGGTTTTTCTTCTGTGCATTTTTCTGGCCATTTCCGCCGTTGTTGACGAAGCCGAGTCGTTCAGGAGTAAGCAAAAAGAAAGGAAAAAAAAGGAGAGATAGGTAGAGAGGGGCATCACACGCAACTGCTATACGCATGCAACTGCGATACGCACGTGACTGCGGTACACACCTGTGCAATGGCGCGTGCCGTATGCATGCTGTCCACGGCGCTCCACCCCCAAAGCAACGAAATAAAAAATAAAAAGTAAATAAATAAATAAATAAATTCCCCCTTTCAGAGCCGGACGCGGCAGCGAACGTCTCCTTCCTGGAGTTCACAGCAGATGGCAACGCTGAAGAGGGGCAGGCGCAGCCAAGTGAACCCATCGTTAACACCCAGCCGCTGCAGGAAAATGTAAGTGAAGCCGCTCCCCACTCGGAGGAGTCCACTGGGGGAAGCGCGGAGAAGGGAAGTGGCGGCCACGAGGAAACCCCCCACGCAGGAGAACATGACAAAGGTAGTGGCGGAAGCAACGGGAGCAGCGAAAGCAACGGAAGCGTCTTGGCTGATGGCCACGCCGAAGAAGCGCCGAACGAGCAGGTGAGTAGCGAGAAGAACGACGGACACAGTGAAAGCAGCACCACGGGCTCACACTCAGATAAGGAGGAGCTGGACTTGTATACGTCCTCCCCCTCCGATAAAGAAGAAAACAGCGCCCCTGCCATGGGTGGTATGCACAACACGGTAGGCCTGAGGGGGGGAAGCGCCTCTGAATCGGCGGCCCCAAGTGAAGAGAAAGCATCCGAAGAGAATGTCCCCCATGAAGTGGCAGATAAAAATGGGGAGGACACCTCACAGGAGGGTTCCCACGCGGGAGCGCTGTCACCTGCGCATGTGGGTGGCGAGAGTGGCGAGAGTGGCGGCGAGCACGGAGAGCACGGTGAACACGCTGAACATGGGGAGCACGGAGAGCACGGTGAACACGCTGAACATGGGGAGCACGGAGAGCACGGTGAACACGCTGAACATGGGGAGCACGGAGAGCACGGTGAACACGCTGAACATGGGGAGCACGGAGAGCACGGTGAACATGGCGAGCACGGTGAACATGCTGAACAGGAGGAGCACCAAATCTATGGGACGATTCACCCCGAGGCGGAAGCCTCCATTTTGCCCGCGCTGAAGGAAAAGGGCATCCACGTGTCCAGCCCAGAAAGGGTAATCCTCGAGATCATCGAAAGCGCCAAGGAGGGAATAAAAGGATTGCTGAAGCTCCGGAAGAGCAAAGACACAGGCAAGCTGCTGGAGGAGGCACTAGAAAAGCTAAACATAAACCAAAGGGATCTGCATGCAAACAATAATTTCATTACCCTAGAAATGTATGACCGGATCCTCTCCGAAATGTTTAAAATATTAACAGAAATGTCATTCTATAAGGATGGCCATTTTTACGAAACGTTAGGTTTGAATAAATCTATACTAAATCAATCGCTGAAAGAAATTAAAATAAAAATGTTGAGGACCATTGGAGTGCCATACACGAAGCTACCGCCAATCGTTAAGAACAAAGAGAAGGAAAGCACATGTGCTGCGAACAATCTCATCATTAGCATTACATCAAAAGAGCTAGCTCAACGAATGGCTATCATGTTCGCAAAATGGCTAGCTCCAGAAGAATACGGGTCTGTCGTCGATTTAGATAAAAGCATAGAATTAAATGTCCTCTGCGCAGGGGCACCTATCCTAGTACAGCAATGGAAATATTACCAAAACATGTTAGGGTTCGAAACGGGAAATGAACATGCCTTCTTAAACCTCATCGATGAGTTGCTAGTCATCGACAAGAGACACAGTAACAATGAAGCGTATTCAAAAGTGATAAGGAAAATAAAAAAATCGAAAGCCTTTAATTATTGTACTAAAGTTATGAGGATTGCAGGGAATATTTCTTCCATTCCATTTAATCATGAAAATAATAAAACGCCTAGCTACTCCATCATCGGGTCGTTAGGTAACCTGGTGAAGGCTCACATGGGGAACTACTACGTTGCCATTGCTAATAGGATTAACTCCTATTTTGCCTATGCCGAGAAGAGGAACAAAAAAAACAGCCCCTTAAAAGTTGTCTCCGTCTGTACTCTCCTTCATTTGACCGACATGCTCCACAATTGCTCTGATGAACATTTAAAGAATATTTTGGACCTCAACACTTTGAAGCTTAACATTCTGAACATGCAGGGCAGGCGCGTGCTGCAGCCCCTCGTCAAGATGAGCTTCCTCGGCGCCGCGCAGAACCCCGCCCTCAAGGAGATCTGCGAGCCGAGCAACCACCTAGTGGGTGAGTGACGGGGGGGGCGACCTCCATGGGGGGCTGCTATTCCAGCGCGGTGATCCACGCAGTGATCCGCGCAGCTGCTTTATTGGAAGCGCTTTACTCGAACTGCCTTCCTTCATTCGAACTTCCTTCCTTCATTCGCACCGCCTTCTTTCACCCCCCTCAGACGAGACCCTCTCCAAGCTGCTCAACCTGCTCTCGACCGGTTCGCACGAACTCCTCGCGGCCGAGGTGGAAAAGCGCGGCTTCGACGAGGACTACATCCAGGAGGAAATCAAAAACATAAACGAAAGCGACAACAACGTTCGGGACAAGGGCGAAGACGAAGTGGAAAATCTCATTTTTGAAGACTTGTGA

>Plasmodium_vivax_pvron4_haplotype_13_isolate_INS41Co
ATGTCTCGTAAAAGGGTTTTTCTTCTGTGCATTTTTCTGGCCATTTCCGCCGTTGTTGACGAAGCCGAGTCGTTCAGGAGTAAGCAAAAAGAAAGGAAAAAAAAGGAGAGATAGGTAGAGAGGGGCATCACACGCAACTGCTATACGCATGCAACTGCGATACGCACGTGACTGCGGTACACACCTGTGCAATGGCGCGTGCCGTATGCATGCTGTCCACGGCGCTCCACCCCCAAAGCAACGAAATAAAAAATAAAAAGTAAATAAATAAATAAATAAATTCCCCCTTTCAGAGCCGGACGCGGCAGCGAACGTCTCCTTCCTGGAGTTCACAGCAGATGGCAACGCTGAAGAGGGGCAGGCGCAGCCAAGTGAACCCATCGTTAACACCCAGCCGCTGCAGGAAAATGTAAGTGAAGCCGCTCCCCACTCGGAGGAGTCCACTGGGGGAAGCGCGGAGAAGGGAAGTGGCGGCCACGAGGAAACCCCCCACGCAGGAGAACATGACAAAGGTAGTGGCGGAAGCAACGGGAGCAGCGAAAGCAACGGAAGCGTCTTGGCTGATGGCCACGCCGAAGAAGCGCCGAACGAGCAGGTGAGTAGCGAGAAGAACGACGGACACAGTGAAAGCAGCACCACGGGCTCACACTCAGATAAGGAGGAGCTGGACTTGTATACGTCCTCCCCCTCCGATAAAGAAGAAAACAGCGCCCCTGCCATGGGTGGTATGCACAACACGGTAGGCCTGAGGGGGGGAAGCGCCTCTGAATCGGCGGCCCCAAGTGAAGAGAAAGCATCCGAAGAGAATGTCCCCCATGAAGTGGCAGATAAAAATGGGGAGGACACCTCACAGGAGGGTTCCCACGCGGGAGCGCTGTCACCTGCGCATGTGGGTGGCGAGAGTGGCGAGAGTGGCGGCGAGCACGGAGAGCACGGTGAACACGCTGAACATGGGGAGCACGGAGAGCACGGTGAACACGCTGAACATGGGGAGCACGGAGAGCACGGTGAACACGCTGAACATGGGGAGCACGGAGAGCACGGTGAACACGCTGAACATGGGGAGCACGGAGAGCACGGTGAACATGGCGAGCACGGTGAACATGCTGAACAGGAGGAGCACCAAATCTATGGGACGATTCACCCCGAGGCGGAAGCCTCCATTTTGCCCGCGCTGAAGGAAAAGGGCATCCACGTGTCCAGCCCAGAAAGGGTAATCCTCGAGATCATCGAAAGCGCCAAGGAGGGAATAAAAGGATTGCTGAAGCTCCGGAAGAGCAAAGACACAGGCAAGCTGCTGGAGGAGGCACTAGAAAAGCTAAACATAAACCAAAGGGATCTGCATGCAAACAATAATTTCATTACCCTAGAAATGTATGACCGGATCCTCTCCGAAATGTTTAAAATATTAACAGAAATGTCATTCTATAAGGATGGCCATTTTTACGAAACGTTAGGTTTGAATAAATCTATACTAAATCAATCGCTGAAAGAAATTAAAATAAAAATGTTGAGGACCATTGGAGTGCCATACACGAAGCTACCGCCAATCGTTAAGAACAAAGAGAAGGAAAGCACATGTGCTGCGAACAATCTCATCATTAGCATTACATCAAAAGAGCTAGCTCAACGAATGGCTATCATGTTCGCAAAATGGCTAGCTCCAGAAGAATACGGGTCTGTCGTCGATTTAGATAAAAGCATAGAATTAAATGTCCTCTGCGCAGGGGCACCTATCCTAGTACAGCAATGGAAATATTACCAAAACATGTTAGGGTTCGAAACGGGAAATGAACATGCCTTCTTAAACCTCATCGATGAGTTGCTAGTCATCGACAAGAGACACAGTAACAATGAAGCGTATTCAAAAGTGATAAGGAAAATAAAAAAATCGAAAGCCTTTAATTATTGTACTAAAGTTATGAGGATTGCAGGGAATATTTCTTCCATTCCATTTAATCATGAAAATAATAAAACGCCTAGCTACTCCATCATCGGGTCGTTAGGTAACCTGGTGAAGGCTCACATGGGGAACTACTACGTTGCCATTGCTAATAGGATTAACTCCTATTTTGCCTATGCCGAGAAGAGGAACAAAAAAAACAGCCCCTTAAAAGTTGTCTCCGTCTGTACTCTCCTTCATTTGACCGACATGCTCCACAATTGCTCTGATGAACATTTAAAGAATATTTTGGACCTCAACACTTTGAAGCTTAACATTCTGAACATGCAGGGCAGGCGCGTGCTGCAGCCCCTCGTCAAGATGAGCTTCCTCGGCGCCGCGCAGAACCCCGCCCTCAAGGAGATCTGCGAGCCGAGCAACCACCTAGTGGGTGAGTGACGGGGGGGGCGACCTCCATGGGGGGCTGCTATTCCAGCGCGGTGATCCACGCAGTGATCCGCGCAGCTGCTTTATTGGAAGCGCTTTACTCGAACTGCCTTCCTTCATTCGAACTTCCTTCCTTCATTCGCACCGCCTTCTTTCACCCCCCTCAGACGAGACCCTCTCCAAGCTGCTCAACCTGCTCTCGACCGGTTCGCACGAACTCCTCGCGGCCGAGGTGGAAAAGCGCGGCTTCGACGAGGACTACATCCAGGAGGAAATCAAAAACATAAACGAAAGCGACAACAACGTTCGGGACAAGGGCGAAGACGAAGTGGAAAATCTCATTTTTGAAGACTTGTGA

>Plasmodium_vivax_pvron4_haplotype_13_isolate_85Ch
ATGTCTCGTAAAAGGGTTTTTCTTCTGTGCATTTTTCTGGCCATTTCCGCCGTTGTTGACGAAGCCGAGTCGTTCAGGAGTAAGCAAAAAGAAAGGAAAAAAAAGGAGAGATAGGTAGAGAGGGGCATCACACGCAACTGCTATACGCATGCAACTGCGATACGCACGTGACTGCGGTACACACCTGTGCAATGGCGCGTGCCGTATGCATGCTGTCCACGGCGCTCCACCCCCAAAGCAACGAAATAAAAAATAAAAAGTAAATAAATAAATAAATAAATTCCCCCTTTCAGAGCCGGACGCGGCAGCGAACGTCTCCTTCCTGGAGTTCACAGCAGATGGCAACGCTGAAGAGGGGCAGGCGCAGCCAAGTGAACCCATCGTTAACACCCAGCCGCTGCAGGAAAATGTAAGTGAAGCCGCTCCCCACTCGGAGGAGTCCACTGGGGGAAGCGCGGAGAAGGGAAGTGGCGGCCACGAGGAAACCCCCCACGCAGGAGAACATGACAAAGGTAGTGGCGGAAGCAACGGGAGCAGCGAAAGCAACGGAAGCGTCTTGGCTGATGGCCACGCCGAAGAAGCGCCGAACGAGCAGGTGAGTAGCGAGAAGAACGACGGACACAGTGAAAGCAGCACCACGGGCTCACACTCAGATAAGGAGGAGCTGGACTTGTATACGTCCTCCCCCTCCGATAAAGAAGAAAACAGCGCCCCTGCCATGGGTGGTATGCACAACACGGTAGGCCTGAGGGGGGGAAGCGCCTCTGAATCGGCGGCCCCAAGTGAAGAGAAAGCATCCGAAGAGAATGTCCCCCATGAAGTGGCAGATAAAAATGGGGAGGACACCTCACAGGAGGGTTCCCACGCGGGAGCGCTGTCACCTGCGCATGTGGGTGGCGAGAGTGGCGAGAGTGGCGGCGAGCACGGAGAGCACGGTGAACACGCTGAACATGGGGAGCACGGAGAGCACGGTGAACACGCTGAACATGGGGAGCACGGAGAGCACGGTGAACACGCTGAACATGGGGAGCACGGAGAGCACGGTGAACACGCTGAACATGGGGAGCACGGAGAGCACGGTGAACATGGCGAGCACGGTGAACATGCTGAACAGGAGGAGCACCAAATCTATGGGACGATTCACCCCGAGGCGGAAGCCTCCATTTTGCCCGCGCTGAAGGAAAAGGGCATCCACGTGTCCAGCCCAGAAAGGGTAATCCTCGAGATCATCGAAAGCGCCAAGGAGGGAATAAAAGGATTGCTGAAGCTCCGGAAGAGCAAAGACACAGGCAAGCTGCTGGAGGAGGCACTAGAAAAGCTAAACATAAACCAAAGGGATCTGCATGCAAACAATAATTTCATTACCCTAGAAATGTATGACCGGATCCTCTCCGAAATGTTTAAAATATTAACAGAAATGTCATTCTATAAGGATGGCCATTTTTACGAAACGTTAGGTTTGAATAAATCTATACTAAATCAATCGCTGAAAGAAATTAAAATAAAAATGTTGAGGACCATTGGAGTGCCATACACGAAGCTACCGCCAATCGTTAAGAACAAAGAGAAGGAAAGCACATGTGCTGCGAACAATCTCATCATTAGCATTACATCAAAAGAGCTAGCTCAACGAATGGCTATCATGTTCGCAAAATGGCTAGCTCCAGAAGAATACGGGTCTGTCGTCGATTTAGATAAAAGCATAGAATTAAATGTCCTCTGCGCAGGGGCACCTATCCTAGTACAGCAATGGAAATATTACCAAAACATGTTAGGGTTCGAAACGGGAAATGAACATGCCTTCTTAAACCTCATCGATGAGTTGCTAGTCATCGACAAGAGACACAGTAACAATGAAGCGTATTCAAAAGTGATAAGGAAAATAAAAAAATCGAAAGCCTTTAATTATTGTACTAAAGTTATGAGGATTGCAGGGAATATTTCTTCCATTCCATTTAATCATGAAAATAATAAAACGCCTAGCTACTCCATCATCGGGTCGTTAGGTAACCTGGTGAAGGCTCACATGGGGAACTACTACGTTGCCATTGCTAATAGGATTAACTCCTATTTTGCCTATGCCGAGAAGAGGAACAAAAAAAACAGCCCCTTAAAAGTTGTCTCCGTCTGTACTCTCCTTCATTTGACCGACATGCTCCACAATTGCTCTGATGAACATTTAAAGAATATTTTGGACCTCAACACTTTGAAGCTTAACATTCTGAACATGCAGGGCAGGCGCGTGCTGCAGCCCCTCGTCAAGATGAGCTTCCTCGGCGCCGCGCAGAACCCCGCCCTCAAGGAGATCTGCGAGCCGAGCAACCACCTAGTGGGTGAGTGACGGGGGGGGCGACCTCCATGGGGGGCTGCTATTCCAGCGCGGTGATCCACGCAGTGATCCGCGCAGCTGCTTTATTGGAAGCGCTTTACTCGAACTGCCTTCCTTCATTCGAACTTCCTTCCTTCATTCGCACCGCCTTCTTTCACCCCCCTCAGACGAGACCCTCTCCAAGCTGCTCAACCTGCTCTCGACCGGTTCGCACGAACTCCTCGCGGCCGAGGTGGAAAAGCGCGGCTTCGACGAGGACTACATCCAGGAGGAAATCAAAAACATAAACGAAAGCGACAACAACGTTCGGGACAAGGGCGAAGACGAAGTGGAAAATCTCATTTTTGAAGACTTGTGA

>Plasmodium_vivax_pvron4_haplotype_15_isolate_68Ch
ATGTCTCGTAAAAGGGTTTTTCTTCTGTGCATTTTTCTGGCCATTTCCGCCGTTGTTGACGAAGCCGAGTCGTTCAGGAGTAAGCAAAAAGAAAGGAAAAAAAAGGAGAGATAGGTAGAGAGGGGCATCACACGCAACTGCTATACGCATGCAACTGCGATACGCACGTGACTGCGGTACACACCTGTGCAATGGCGCGTGCCGTATGCATGCTGTCCACGGCGCTCCACCCCCAAAGCAACGAAATAAAAAATAAAAAGTAAATAAATAAATAAATAAATTCCCCCTTTCAGAGCCAGACGCGGCAGCGAACGTCTCCTTCCTGGAGTTCACAGCAGATGGCAACGCTGAAGAGGGGCAGGCGCAGCCAAGTGAACCCATCGTTAACACCCAGCCGCTGCAGGAAAATGTAAGTGAAGCCGCTCCCCACTCGGAGGAGTCCACTGGGGGAAGCGCGGAGAAGGGAAGTGGCGGCCACGAGGAAACCCCCCACGCAGGAGAACATGACAAAGGTAGTGGCGGAAGCAACGGGAGCAGCGAAAGCAACGGAAGCGTCTTGGCTGATGGCCACGCCGAAGAAGCGCCGAACGAGCAGGTGAGTAGCGAGAAGAACGACGGACACAGTGAAAGCAGCACCACGGGCTCACACTCAGATAAGGAGGAGCTGGACTTGTATACGTCCTCCCCCTCCGATAAAGAAGAAAACAGCGCCCCTGCCATGGGTGGTATGCACAACACGGTAGGCCTGAGGGGGGGAAGCGCCTCTGAATCGGCGGCCCCAAGTGAAGAGAAAGCATCCGAAGAGAATGTCCCCCATGAAGTGGCAGATAAAAATGGGGAGGACACCTCACAGGAGGGTTCCCACGCGGGAGCGCTGTCACCTGCGCATGTGGGTGGCGAGAGTGGCGAGAGTGGCGGCGAGCACGGAGAGCACGGTGAACACGCTGAACATGGGGAGCACGGAGAGCACGGTGAACACGCTGAACATGGGGAGCACGGAGAGCACGGTGAACATGGCGAGCACGGTGAACATGCTGAACAGGAGGAGCACCAAATCTATGGGACGATTCACCCCGAGGCGGAAGCCTCCATTTTGCCCGCGCTGAAGGAAAAGGGCATCCACGTGTCCAGCCCAGAAAGGGTAATCCTCGAGATCATCGAAAGCGCCAAGGAGGGAATAAAAGGATTGCTGAAGCTCCGGAAGAGCAAAGACACAGGCAAGCTGCTGGAGGAGGCACTAGAAAAGCTAAACATAAACCAAAGGGATCTGCATGCAAACAATAATTTCATTACCCTAGAAATGTATGACCGGATCCTCTCCGAAATGTTTAAAATATTAACAGAAATGTCATTCTATAAGGATGGCCATTTTTACGAAACGTTAGGTTTGAATAAATCTATACTAAATCAATCGCTGAAAGAAATTAAAATAAAAATGTTGAGGACCATTGGAGTGCCATACACGAAGCTACCGCCAATCGTTAAGAACAAAGAGAAGGAAAGCACATGTGCTGCGAACAATCTCATCATTAGCATTACATCAAAAGAGCTAGCTCAACGAATGGCTATCATGTTCGCAAAATGGCTAGCTCCAGAAGAATACGGGTCTGTCGTCGATTTAGATAAAAGCATAGAATTAAATGTCCTCTGCGCAGGGGCACCTATCCTAGTACAGCAATGGAAATATTACCAAAACATGTTAGGGTTCGAAACGGGAAATGAACATGCCTTCTTAAACCTCATCGATGAGTTGCTAGTCATCGACAAGAGACACAGTAACAATGAAGCGTATTCAAAAGTGATAAGGAAAATAAAAAAATCGAAAGCCTTTAATTATTGTACTAAAGTTATGAGGATTGCAGGGAATATTTCTTCCATTCCATTTAATCATGAAAATAATAAAACGCCTAGCTACTCCATCATCGGGTCGTTAGGTAACCTGGTGAAGGCTCACATGGGGAACTACTACGTTGCCATTGCTAATAGGATTAACTCCTATTTTGCCTATGCCGAGAAGAGGAACAAAAAAAACAGCCCCTTAAAAGTTGTCTCCGTCTGTACTCTCCTTCATTTGACCGACATGCTCCACAATTGCTCTGATGAACATTTAAAGAATATTTTGGACCTCAACACTTTGAAGCTTAACATTCTGAACATGCAGGGCAGGCGCGTGCTGCAGCCCCTCGTCAAGATGAGCTTCCTCGGCGCCGCGCAGAACCCCGCCCTCAAGGAGATCTGCGAGCCGAGCAACCACCTAGTGGGTGAGTGACGGGGGGGGCGACCTCCATGGGGGGCTGCTATTCCAGCGCGGTGATCCACGCAGTGATCCGCGCAGCTGCTTTATTGGAAGCGCTTTACTCGAACTGCCTTCCTTCATTCGAACTTCCTTCCTTCATTCGCACCGCCTTCTTTCACCCCCCTCAGACGAGACCCTCTCCAAGCTGCTCAACCTGCTCTCGACCGGTTCGCACGAACTCCTCGCGGCCGAGGTGGAAAAGCGCGGCTTCGACGAGGACTACATCCAGGAGGAAATCAAAAACATAAACGAAAGCGACAACAACGTTCGGGACAAGGGCGAAGACGAAGTGGAAAATCTCATTTTTGAAGACTTGTGA

>Plasmodium_vivax_pvron4_haplotype_18_isolate_658Am
ATGTCTCGTAAAAGGGTTTTTCTTCTGTGCATTTTTCTGGCCATTTCCGCCGTTGTTGACGAAGCCGAGTCGTTCAGGAGTAAGCAAAAAGAAAGGAAAAAAAAGGAGAGATAGGTAGAGAGGGGCATCACACGCAACTGCTATACGCATGCAACTGCGATACGCACGTGACTGCGGTACACACCTGTGCAATGGCGCGTGCCGTATGCATGCTGTCCACGGCGCTCCACCCCCAAAGCAACGAAATAAAAAATAAAAAGTAAATAAATAAATAAATAAATTCCCCCTTTCAGAGCCGGACGCGGCAGCGAACGTCTCCTTCCTGGAGTTCACAGCAGATGGCAACGCTGAAGAGGGGCAGGCGCAGCCAAGTGAACCCATCGTTAACACCCAGCCGCTGCAGGAAAATGTAAGTGAAGCCGCTCCCCACTCGGAGGAGTCCACTGGGGGAAGCGCGGAGAAGGGAAGTGGCGGCCACGAGGAAACCCCCCACGCAGGAGAACATGACAAAGGTAGTGGCGGAAGCAACGGGAGCAGCGAAAGCAACGGAAGCGTCTTGGCTGATGGCCACGCCGAAGAAGCGCCGAACGAGCAGGTGAGTAGCGAGAAGAACGACGGACACAGTGAAAGCAGCACCACGGGCTCACACTCAGATAAGGAGGAGCTGGACTTGTATACGTCCTCCCCCTCCGATAAAGAAGAAAACAGCGCCCCTGCCATGGGTGGTATGCACAACACGGTAGGCCTGAGGGGGGGAAGCGCCTCTGAATCGGCGGCCCCAAGTGAAGAGAAAGCATCCGAAGAGAATGTCCCCCATGAAGTGGCAGATAAAAATGGGGAGGACACCTCACAGGAGGGTTCCCACGCGGGAGCGCTGTCACCTGCGCATGTGGGTGGCGAGAGTGGCGAGAGTGGCGGCGAGCACGGAGAGCACGGTGAACACGCTGAACATGGGGAGCACGGAGAGCACGGTGAACATGGCGAGCACGGTGAACATGCTGAACAGGAGGAGCACCAAATCTATGGGACGATTCACCCCGAGGCGGAAGCCTCCATTTTGCCCGCGCTGAAGGAAAAGGGCATCCACGTGTCCAGCCCAGAAAGGGTAATCCTCGAGATCATCGAAAGCGCCAAGGAGGGAATAAAAGGATTGCTGAAGCTCCGGAAGAGCAAAGACACAGGCAAGCTGCTGGAGGAGGCACTAGAAAAGCTAAACATAAACCAAAGGGATCTGCATGCAAACAATAATTTCATTACCCTAGAAATGTATGACCGGATCCTCTCCGAAATGTTTAAAATATTAACAGAAATGTCATTCTATAAGGATGGCCATTTTTACGAAACGTTAGGTTTGAATAAATCTATACTAAATCAATCGCTGAAAGAAATTAAAATAAAAATGTTGAGGACCATTGGAGTGCCATACACGAAGCTACCGCCAATCGTTAAGAACAAAGAGAAGGAAAGCACATGTGCTGCGAACAATCTCATCATTAGCATTACATCAAAAGAGCTAGCTCAACGAATGGCTATCATGTTCGCAAAATGGCTAGCTCCAGAAGAATACGGGTCTGTCGTCGATTTAGATAAAAGCATAGAATTAAATGTCCTCTGCGCAGGGGCACCTATCCTAGTACAGCAATGGAAATATTACCAAAACATGTTAGGGTTCGAAACGGGAAATGAACATGCCTTCTTAAACCTCATCGATGAGTTGCTAGTCATCGACAAGAGACACAGTAACAATGAAGCGTATTCAAAAGTGATAAGGAAAATAAAAAAATCGAAAGCCTTTAATTATTGTACTAAAGTTATGAGGATTGCAGGGAATATTTCTTCCATTCCATTTAATCATGAAAATAATAAAACGCCTAGCTACTCCATCATCGGGTCGTTAGGTAACCTGGTGAAGGCTCACATGGGGAACTACTACGTTGCCATTGCTAATAGGATTAACTCCTATTTTGCCTATGCCGAGAAGAGGAACAAAAAAAACAGCCCCTTAAAAGTTGTCTCCGTCTGTACTCTCCTTCATTTGACCGACATGCTCCACAATTGCTCTGATGAACATTTAAAGAATATTTTGGACCTCAACACTTTGAAGCTTAACATTCTGAACATGCAGGGCAGGCGCGTGCTGCAGCCCCTCGTCAAGATGAGCTTCCTCGGCGCCGCGCAGAACCCCGCCCTCAAGGAGATCTGCGAGCCGAGCAACCACCTAGTGGGTGAGTGACGGGGGGGGCGACCTCCATGGGGGGCTGCTATTCCAGCGCGGTGATCCACGCAGTGATCCGCGCAGCTGCTTTATTGGAAGCGCTTTACTCGAACTGCCTTCCTTCATTCGAACTTCCTTCCTTCATTCGCACCGCCTTCTTTCACCCCCCTCAGACGAGACCCTCTCCAAGCTGCTCAACCTGCTCTCGACCGGTTCGCACGAACTCCTCGCGGCCGAGGTGGAAAAGCGCGGCTTCGACGAGGACTACATCCAGGAGGAAATCAAAAACATAAACGAAAGCGACAACAACGTTCGGGACAAGGGCGAAGACGAAGTGGAAAATCTCATTTTTGAAGACTTGTGA

>Plasmodium_vivax_pvron4_haplotype_20_isolate_651Am
ATGTCTCGTAAAAGGGTTTTTCTTCTGTGCATTTTTCTGGCCATTTCCGCCGTTGTTGACGAAGCCGAGTCGTTCAGGAGTAAGCAAAAAGAAAGGAAAAAAAAGGAGAGATAGGTAGAGAGGGGCATCACACGCAACTGCTATACGCATGCAACTGCGATACGCACGTGACTGCGGTACACACCTGTGCAATGGCGCGTGCCGTATGCATGCTGTCCACGGCGCTCCACCCCCAAAGCAACGAAATAAAAAATAAAAAGTAAATAAATAAATAAATAAATTCCCCCTTTCAGAGCCGGACGCGGCAGCGAACGTCTCCTTCCTGGAGTTCACAGCAGATGGCAACGCTGAAGAGGGGCAGGCGCAGCCAAGTGAACCCATCGTTAACACCCAGCCGCTGCAGGAAAATGTAAGTGAAGCCGCTCCCCACTCGGAGGAGTCCACTGGGGGAAGCGCGGAGAAGGGAAGTGGCGGCCACGAGGAAACCCCCCACGCAGGAGAACATGACAAAGGTAGTGGCGGAAGCAACGGGAGCAGCGAAAGCAACGGAAGCGTCTTGGCTGATGGCCACGCCGAAGAAGCGCCGAACGAGCAGGTGAGTAGCGAGAAGAACGACGGACACAGTGAAAGCAGCACCACGGGCTCACACTCAGATAAGGAGGAGCTGGACTTGTATACGTCCTCCCCCTCCGATAAAGAAGAAAACAGCGCCCCTGCCATGGGTGGTATGCACAACACGGTAGGCCTGAGGGGGGGAAGCGCCTCTGAATCGGCGGCCCCAAGTGAAGAGAAAGCATCCGAAGAGAATGTCCCCCATGAAGTGGCAGATAAAAATGGGGAGGACACCTCACAGGAGGGTTCCCACGCGGGAGCGCTGTCACCTGCGCATGTGGGTGGCGAGAGTGGCGAGAGTGGCGGCGAGCACGGAGAGCACGGTGAACACGCTGAACATGGGGAGCACGGAGAGCACGGTGAACACGCTGAACATGGGGAGCACGGAGAGCACGGTGAACATGGCGAGCACGGTGAACATGCTGAACAGGAGGAGCACCAAATCTATGGGACGATTCACCCCGAGGCGGAAGCCTCCATTTTGCCCGCGCTGAAGGAAAAGGGCATCCACGTGTCCAGCCCAGAAAGGGTAATCCTCGAGATCATCGAAAGCGCCAAGGAGGGAATAAAAGGATTGCTGAAGCTCCGGAAGAGCAAAGACACAGGCAAGCTGCTGGAGGAGGCACTAGAAAAGCTAAACATAAACCAAAGGGATCTGCATGCAAACAATAATTTCATTACCCTAGAAATGTATGACCGGATCCTCTCCGAAATGTTTAAAATATTAACAGAAATGTCATTCTATAAGGATGGCCATTTTTACGAAACGTTAGGTTTGAATAAATCTATACTAAATCAATCGCTGAAAGAAATTAAAATAAAAATGTTGAGGACCATTGGAGTGCCATACACGAAGCTACCGCCAATCGTTAAGAACAAAGAGAAGGAAAGCACATGTGCTGCGAACAATCTCATCATTAGCATTACATCAAAAGAGCTAGCTCAACGAATGGCTATCATGTTCGCAAAATGGCTAGCTCCAGAAGAATACGGGTCTGTCGTCGATTTAGATAAAAGCATAGAATTAAATGTCCTCTGCGCAGGGGCACCTATCCTAGTACAGCAATGGAAATATTACCAAAACATGTTAGGGTTCGAAACGGGAAATGAACATGCCTTCTTAAACCTCATCGATGAGTTGCTAGTCATCGACAAGAGACACAGTAACAATGAAGCGTATTCAAAAGTGATAAGGAAAATAAAAAAATCGAAAGCCTTTAATTATTGTACTAAAGTTATGAGGATTGCAGGGAATATTTCTTCCATTCCATTTAATCATGAAAATAATAAAACGCCTAGCTACTCCATCATCGGGTCGTTAGGTAACCTGGTGAAGGCTCACATGGGGAACTACTACGTTGCCATTGCTAATAGGATTAACTCCTATTTTGCCTATGCCGAGAAGAGGAACAAAAAAAACAGCCCCTTAAAAGTTGTCTCCGTCTGTACTCTCCTTCATTTGACCGACATGCTCCACAATTGCTCTGATGAACATTTAAAGAATATTTTGGACCTCAACACTTTGAAGCTTAACATTCTGAACATGCAGGGCAGGCGCGTGCTGCAGCCCCTCGTCAAGATGAGCTTCCTCGGCGCCGCGCAGAACCCCGCCCTCAAGGAGATCTGCGAGCCGAGCAACCACCTAGTGGGTGAGTGACGGGGGGGGCGACCTCCATGGGGGGCTGCTATTCCAGCGCGGTGATCCACGCAGTGATCCGCGCAGCTGCTTTATTGGAAGCGCTTTACTCGAACTGCCTTCCTTCATTCGAACTTCCTTCCTTCATTCGCACCGCCTTCTTTCACCCCCCTCAGACGAGACTCTCTCCAAGCTGCTCAACCTGCTCTCGACCGGTTCGCACGAACTCCTCGCGGCCGAGGTGGAAAAGCGCGGCTTCGACGAGGACTACATCCAGGAGGAAATCAAAAACATAAACGAAAGCGACAACAACGTTCGGGACAAGGGCGAAGACGAAGTGGAAAATCTCATTTTTGAAGACTTGTGA

>Plasmodium_vivax_pvron4_haplotype_20_isolate_721Am
ATGTCTCGTAAAAGGGTTTTTCTTCTGTGCATTTTTCTGGCCATTTCCGCCGTTGTTGACGAAGCCGAGTCGTTCAGGAGTAAGCAAAAAGAAAGGAAAAAAAAGGAGAGATAGGTAGAGAGGGGCATCACACGCAACTGCTATACGCATGCAACTGCGATACGCACGTGACTGCGGTACACACCTGTGCAATGGCGCGTGCCGTATGCATGCTGTCCACGGCGCTCCACCCCCAAAGCAACGAAATAAAAAATAAAAAGTAAATAAATAAATAAATAAATTCCCCCTTTCAGAGCCGGACGCGGCAGCGAACGTCTCCTTCCTGGAGTTCACAGCAGATGGCAACGCTGAAGAGGGGCAGGCGCAGCCAAGTGAACCCATCGTTAACACCCAGCCGCTGCAGGAAAATGTAAGTGAAGCCGCTCCCCACTCGGAGGAGTCCACTGGGGGAAGCGCGGAGAAGGGAAGTGGCGGCCACGAGGAAACCCCCCACGCAGGAGAACATGACAAAGGTAGTGGCGGAAGCAACGGGAGCAGCGAAAGCAACGGAAGCGTCTTGGCTGATGGCCACGCCGAAGAAGCGCCGAACGAGCAGGTGAGTAGCGAGAAGAACGACGGACACAGTGAAAGCAGCACCACGGGCTCACACTCAGATAAGGAGGAGCTGGACTTGTATACGTCCTCCCCCTCCGATAAAGAAGAAAACAGCGCCCCTGCCATGGGTGGTATGCACAACACGGTAGGCCTGAGGGGGGGAAGCGCCTCTGAATCGGCGGCCCCAAGTGAAGAGAAAGCATCCGAAGAGAATGTCCCCCATGAAGTGGCAGATAAAAATGGGGAGGACACCTCACAGGAGGGTTCCCACGCGGGAGCGCTGTCACCTGCGCATGTGGGTGGCGAGAGTGGCGAGAGTGGCGGCGAGCACGGAGAGCACGGTGAACACGCTGAACATGGGGAGCACGGAGAGCACGGTGAACACGCTGAACATGGGGAGCACGGAGAGCACGGTGAACATGGCGAGCACGGTGAACATGCTGAACAGGAGGAGCACCAAATCTATGGGACGATTCACCCCGAGGCGGAAGCCTCCATTTTGCCCGCGCTGAAGGAAAAGGGCATCCACGTGTCCAGCCCAGAAAGGGTAATCCTCGAGATCATCGAAAGCGCCAAGGAGGGAATAAAAGGATTGCTGAAGCTCCGGAAGAGCAAAGACACAGGCAAGCTGCTGGAGGAGGCACTAGAAAAGCTAAACATAAACCAAAGGGATCTGCATGCAAACAATAATTTCATTACCCTAGAAATGTATGACCGGATCCTCTCCGAAATGTTTAAAATATTAACAGAAATGTCATTCTATAAGGATGGCCATTTTTACGAAACGTTAGGTTTGAATAAATCTATACTAAATCAATCGCTGAAAGAAATTAAAATAAAAATGTTGAGGACCATTGGAGTGCCATACACGAAGCTACCGCCAATCGTTAAGAACAAAGAGAAGGAAAGCACATGTGCTGCGAACAATCTCATCATTAGCATTACATCAAAAGAGCTAGCTCAACGAATGGCTATCATGTTCGCAAAATGGCTAGCTCCAGAAGAATACGGGTCTGTCGTCGATTTAGATAAAAGCATAGAATTAAATGTCCTCTGCGCAGGGGCACCTATCCTAGTACAGCAATGGAAATATTACCAAAACATGTTAGGGTTCGAAACGGGAAATGAACATGCCTTCTTAAACCTCATCGATGAGTTGCTAGTCATCGACAAGAGACACAGTAACAATGAAGCGTATTCAAAAGTGATAAGGAAAATAAAAAAATCGAAAGCCTTTAATTATTGTACTAAAGTTATGAGGATTGCAGGGAATATTTCTTCCATTCCATTTAATCATGAAAATAATAAAACGCCTAGCTACTCCATCATCGGGTCGTTAGGTAACCTGGTGAAGGCTCACATGGGGAACTACTACGTTGCCATTGCTAATAGGATTAACTCCTATTTTGCCTATGCCGAGAAGAGGAACAAAAAAAACAGCCCCTTAAAAGTTGTCTCCGTCTGTACTCTCCTTCATTTGACCGACATGCTCCACAATTGCTCTGATGAACATTTAAAGAATATTTTGGACCTCAACACTTTGAAGCTTAACATTCTGAACATGCAGGGCAGGCGCGTGCTGCAGCCCCTCGTCAAGATGAGCTTCCTCGGCGCCGCGCAGAACCCCGCCCTCAAGGAGATCTGCGAGCCGAGCAACCACCTAGTGGGTGAGTGACGGGGGGGGCGACCTCCATGGGGGGCTGCTATTCCAGCGCGGTGATCCACGCAGTGATCCGCGCAGCTGCTTTATTGGAAGCGCTTTACTCGAACTGCCTTCCTTCATTCGAACTTCCTTCCTTCATTCGCACCGCCTTCTTTCACCCCCCTCAGACGAGACTCTCTCCAAGCTGCTCAACCTGCTCTCGACCGGTTCGCACGAACTCCTCGCGGCCGAGGTGGAAAAGCGCGGCTTCGACGAGGACTACATCCAGGAGGAAATCAAAAACATAAACGAAAGCGACAACAACGTTCGGGACAAGGGCGAAGACGAAGTGGAAAATCTCATTTTTGAAGACTTGTGA

>Plasmodium_vivax_pvron4_haplotype_20_isolate_514Am
ATGTCTCGTAAAAGGGTTTTTCTTCTGTGCATTTTTCTGGCCATTTCCGCCGTTGTTGACGAAGCCGAGTCGTTCAGGAGTAAGCAAAAAGAAAGGAAAAAAAAGGAGAGATAGGTAGAGAGGGGCATCACACGCAACTGCTATACGCATGCAACTGCGATACGCACGTGACTGCGGTACACACCTGTGCAATGGCGCGTGCCGTATGCATGCTGTCCACGGCGCTCCACCCCCAAAGCAACGAAATAAAAAATAAAAAGTAAATAAATAAATAAATAAATTCCCCCTTTCAGAGCCGGACGCGGCAGCGAACGTCTCCTTCCTGGAGTTCACAGCAGATGGCAACGCTGAAGAGGGGCAGGCGCAGCCAAGTGAACCCATCGTTAACACCCAGCCGCTGCAGGAAAATGTAAGTGAAGCCGCTCCCCACTCGGAGGAGTCCACTGGGGGAAGCGCGGAGAAGGGAAGTGGCGGCCACGAGGAAACCCCCCACGCAGGAGAACATGACAAAGGTAGTGGCGGAAGCAACGGGAGCAGCGAAAGCAACGGAAGCGTCTTGGCTGATGGCCACGCCGAAGAAGCGCCGAACGAGCAGGTGAGTAGCGAGAAGAACGACGGACACAGTGAAAGCAGCACCACGGGCTCACACTCAGATAAGGAGGAGCTGGACTTGTATACGTCCTCCCCCTCCGATAAAGAAGAAAACAGCGCCCCTGCCATGGGTGGTATGCACAACACGGTAGGCCTGAGGGGGGGAAGCGCCTCTGAATCGGCGGCCCCAAGTGAAGAGAAAGCATCCGAAGAGAATGTCCCCCATGAAGTGGCAGATAAAAATGGGGAGGACACCTCACAGGAGGGTTCCCACGCGGGAGCGCTGTCACCTGCGCATGTGGGTGGCGAGAGTGGCGAGAGTGGCGGCGAGCACGGAGAGCACGGTGAACACGCTGAACATGGGGAGCACGGAGAGCACGGTGAACACGCTGAACATGGGGAGCACGGAGAGCACGGTGAACATGGCGAGCACGGTGAACATGCTGAACAGGAGGAGCACCAAATCTATGGGACGATTCACCCCGAGGCGGAAGCCTCCATTTTGCCCGCGCTGAAGGAAAAGGGCATCCACGTGTCCAGCCCAGAAAGGGTAATCCTCGAGATCATCGAAAGCGCCAAGGAGGGAATAAAAGGATTGCTGAAGCTCCGGAAGAGCAAAGACACAGGCAAGCTGCTGGAGGAGGCACTAGAAAAGCTAAACATAAACCAAAGGGATCTGCATGCAAACAATAATTTCATTACCCTAGAAATGTATGACCGGATCCTCTCCGAAATGTTTAAAATATTAACAGAAATGTCATTCTATAAGGATGGCCATTTTTACGAAACGTTAGGTTTGAATAAATCTATACTAAATCAATCGCTGAAAGAAATTAAAATAAAAATGTTGAGGACCATTGGAGTGCCATACACGAAGCTACCGCCAATCGTTAAGAACAAAGAGAAGGAAAGCACATGTGCTGCGAACAATCTCATCATTAGCATTACATCAAAAGAGCTAGCTCAACGAATGGCTATCATGTTCGCAAAATGGCTAGCTCCAGAAGAATACGGGTCTGTCGTCGATTTAGATAAAAGCATAGAATTAAATGTCCTCTGCGCAGGGGCACCTATCCTAGTACAGCAATGGAAATATTACCAAAACATGTTAGGGTTCGAAACGGGAAATGAACATGCCTTCTTAAACCTCATCGATGAGTTGCTAGTCATCGACAAGAGACACAGTAACAATGAAGCGTATTCAAAAGTGATAAGGAAAATAAAAAAATCGAAAGCCTTTAATTATTGTACTAAAGTTATGAGGATTGCAGGGAATATTTCTTCCATTCCATTTAATCATGAAAATAATAAAACGCCTAGCTACTCCATCATCGGGTCGTTAGGTAACCTGGTGAAGGCTCACATGGGGAACTACTACGTTGCCATTGCTAATAGGATTAACTCCTATTTTGCCTATGCCGAGAAGAGGAACAAAAAAAACAGCCCCTTAAAAGTTGTCTCCGTCTGTACTCTCCTTCATTTGACCGACATGCTCCACAATTGCTCTGATGAACATTTAAAGAATATTTTGGACCTCAACACTTTGAAGCTTAACATTCTGAACATGCAGGGCAGGCGCGTGCTGCAGCCCCTCGTCAAGATGAGCTTCCTCGGCGCCGCGCAGAACCCCGCCCTCAAGGAGATCTGCGAGCCGAGCAACCACCTAGTGGGTGAGTGACGGGGGGGGCGACCTCCATGGGGGGCTGCTATTCCAGCGCGGTGATCCACGCAGTGATCCGCGCAGCTGCTTTATTGGAAGCGCTTTACTCGAACTGCCTTCCTTCATTCGAACTTCCTTCCTTCATTCGCACCGCCTTCTTTCACCCCCCTCAGACGAGACTCTCTCCAAGCTGCTCAACCTGCTCTCGACCGGTTCGCACGAACTCCTCGCGGCCGAGGTGGAAAAGCGCGGCTTCGACGAGGACTACATCCAGGAGGAAATCAAAAACATAAACGAAAGCGACAACAACGTTCGGGACAAGGGCGAAGACGAAGTGGAAAATCTCATTTTTGAAGACTTGTGA

>Plasmodium_vivax_pvron4_haplotype_23_isolate_67Ch
ATGTCTCGTAAAAGGGTTTTTCTTCTGTGCATTTTTCTGGCCATTTCCGCCGTTGTTGACGAAGCCGAGTCGTTCAGGAGTAAGCAAAAAGAAAGGAAAAAAAAGGAGAGATAGGTAGAGAGGGGCATCACACGCAACTGCTATACGCATGCAACTGCGATACGCACGTGACTGCGGTACACACCTGTGCAATGGCGCGTGCCGTATGCATGCTGTCCACGGCGCTCCACCCCCAAAGCAACGAAATAAAAAATAAAAAGTAAATAAATAAATAAATAAATTCCCCCTTTCAGAGCCAGACGCGGCAGCGAACGTCTCCTTCCTGGAGTTCACAGCAGATGGCAACGCTGAAGAGGGGCAGGCGCAGCCAAGTGAACCCATCGTTAACACCCAGCCGCTGCAGGAAAATGTAAGTGAAGCCGCTCCCCACTCGGAGGAGTCCACTGGGGGAAGCGCGGAGAAGGGAAGTGGCGGCCACGAGGAAACCCCCCACGCAGGAGAACATGACAAAGGTAGTGGCGGAAGCAACGGGAGCAGCGAAAGCAACGGAAGCGTCTTGGCTGATGGCCACGCCGAAGAAGCGCCGAACGAGCAGGTGAGTAGCGAGAAGAACGACGGACACAGTGAAAGCAGCACCACGGGCTCACACTCAGATAAGGAGGAGCTGGACTTGTATACGTCCTCCCCCTCCGATAAAGAAGAAAACAGCGCCCCTGCCATGGGTGGTATGCACAACACGGTAGGCCTGAGGGGGGGAAGCGCCTCTGAATCGGCGGCCCCAAGTGAAGAGAAAGCATCCGAAGAGAATGTCCCCCATGAAGTGGCAGATAAAAATGGGGAGGACACCTCACAGGAGGGTTCCCACGCGGGAGCGCTGTCACCTGCGCATGTGGGTGGCGAGAGTGGCGAGAGTGGCGGCGAGCACGGAGAGCACGGTGAACACGCTGAACATGGGGAGCACGGAGAGCACGGTGAACACGCTGAACATGGGGAGCACGGAGAGCACGGTGAACACGCTGAACATGGGGAGCACGGAGAGCACGGTGAACATGGCGAGCACGGTGAACATGCTGAACAGGAGGAGCACCAAATCTATGGGACGATTCACCCCGAGGCGGAAGCCTCCATTTTGCCCGCGCTGAAGGAAAAGGGCATCCACGTGTCCAGCCCAGAAAGGGTAATCCTCGAGATCATCGAAAGCGCCAAGGAGGGAATAAAAGGATTGCTGAAGCTCCGGAAGAGCAAAGACACAGGCAAGCTGCTGGAGGAGGCACTAGAAAAGCTAAACATAAACCAAAGGGATCTGCATGCAAACAATAATTTCATTACCCTAGAAATGTATGACCGGATCCTCTCCGAAATGTTTAAAATATTAACAGAAATGTCATTCTATAAGGATGGCCATTTTTACGAAACGTTAGGTTTGAATAAATCTATACTAAATCAATCGCTGAAAGAAATTAAAATAAAAATGTTGAGGACCATTGGAGTGCCATACACGAAGCTACCGCCAATCGTTAAGAACAAAGAGAAGGAAAGCACATGTGCTGCGAACAATCTCATCATTAGCATTACATCAAAAGAGCTAGCTCAACGAATGGCTATCATGTTCGCAAAATGGCTAGCTCCAGAAGAATACGGGTCTGTCGTCGATTTAGATAAAAGCATAGAATTAAATGTCCTCTGCGCAGGGGCACCTATCCTAGTACAGCAATGGAAATATTACCAAAACATGTTAGGGTTCGAAACGGGAAATGAACATGCCTTCTTAAACCTCATCGATGAGTTGCTAGTCATCGACAAGAGACACAGTAACAATGAAGCGTATTCAAAAGTGATAAGGAAAATAAAAAAATCGAAAGCCTTTAATTATTGTACTAAAGTTATGAGGATTGCAGGGAATATTTCTTCCATTCCATTTAATCATGAAAATAATAAAACGCCTAGCTACTCCATCATCGGGTCGTTAGGTAACCTGGTGAAGGCTCACATGGGGAACTACTACGTTGCCATTGCTAATAGGATTAACTCCTATTTTGCCTATGCCGAGAAGAGGAACAAAAAAAACAGCCCCTTAAAAGTTGTCTCCGTCTGTACTCTCCTTCATTTGACCGACATGCTCCACAATTGCTCTGATGAACATTTAAAGAATATTTTGGACCTCAACACTTTGAAGCTTAACATTATGAACATGCAGGGCAGGCGCGTGCTGCAGCCCCTCGTCAAGATGAGCTTCCTCGGCGCCGCGCAGAACCCCGCCCTCAAGGAGATCTGCGAGCCGAGCAACCACCTAGTGGGTGAGTGACGGGGGGGGCGACCTCCATGGGGGGCTGCTATTCCAGCGCGGTGATCCACGCAGTGATCCGCGCAGCTGCTTTATTGGAAGCGCTTTACTCGAACTGCCTTCCTTCATTCGAACTTCCTTCCTTCATTCGCACCGCCTTCTTTCACCCCCCTCAGACGAGACCCTCTCCAAGCTGCTCAACCTGCTCTCGACCGGTTCGCACGAACTCCTCGCGGCCGAGGTGGAAAAGCGCGGCTTCGACGAGGACTACATCCAGGAGGAAATCAAAAACATAAACGAAAGCGACAACAACGTTCGGGACAAGGGCGAAGACGAAGTGGAAAATCTCATTTTTGAAGACTTGTGA

>Plasmodium_vivax_pvron4_haplotype_25_isolate_486Am
ATGTCTCGTAAAAGGGTTTTTCTTCTGTGCATTTTTCTGGCCATTTCCGCCGTTGTTGACGAAGCCGAGTCGTTCAGGAGTAAGCAAAAAGAAAGGAAAAAAAAGGAGAGATAGGTAGAGAGGGGCATCACACGCAACTGCTATACGCATGCAACTGCGATACGCACGTGACTGCGGTACACACCTGTGCAATGGCGCGTGCCGTATGCATGCTGTCCACGGCGCTCCACCCCCAAAGCAACGAAATAAAAAATAAAAAGTAAATAAATAAATAAATAAATTCCCCCTTTCAGAGCCAGACGCGGCAGCGAACGTCTCCTTCCTGGAGTTCACAGCAGATGGCAACGCTGAAGAGGGGCAGGCGCAGCCAAGTGAACCCATCGTTAACACCCAGCCGCTGCAGGAAAATGTAAGTGAAGCCGCTCCCCACTCGGAGGAGTCCACTGGGGGAAGCGCGGAGAAGGGAAGTGGCGGCCACGAGGAAACCCCCCACGCAGGAGAACATGACAAAGGTAGTGGCGGAAGCAACGGGAGCAGCGAAAGCAACGGAAGCGTCTTGGCTGATGGCCACGCCGAAGAAGCGCCGAACGAGCAGGTGAGTAGCGAGAAGAACGACGGACACAGTGAAAGCAGCACCACGGGCTCACACTCAGATAAGGAAGAGCTGGACTTGTATACGTCCTCCCCCTCCGATAAAGAAGAAAACAGCGCCCCTGCCATGGGTGGTATGCACAACACGGTAGGCCTGAGGGGGGGAAGCGCCTCTGAATCGGCGGCCCCAAGTGAAGAGAAAGCATCCGAAGAGAATGTCCCCCATGAAGTGGCAGATAAAAATGGGGAGGACACCTCACAGGAGGGTTCCCACGCGGGAGCGCTGTCACCTGCGCATGTGGGTGGCGAGAGTGGCGAGAGTGGCGGCGAGCACGGAGAGCACGGTGAACACGCTGAACATGGGGAGCACGGAGAGCACGGTGAACACGCTGAACATGGGGAGCACGGAGAGCACGGTGAACATGGCGAGCACGGTGAACATGCTGAACAGGAGGAGCACCAAATCTATGGGACGATTCACCCCGAGGCGGAAGCCTCCATTTTGCCCGCGCTGAAGGAAAAGGGCATCCACGTGTCCAGCCCAGAAAGGGTAATCCTCGAGATCATCGAAAGCGCCAAGGAGGGAATAAAAGGATTGCTGAAGCTCCGGAAGAGCAAAGACACAGGCAAGCTGCTGGAGGAGGCACTAGAAAAGCTAAACATAAACCAAAGGGATCTGCATGCAAACAATAATTTCATTACCCTAGAAATGTATGACCGGATCCTCTCCGAAATGTTTAAAATATTAACAGAAATGTCATTCTATAAGGATGGCCATTTTTACGAAACGTTAGGTTTGAATAAATCTATACTAAATCAATCGCTGAAAGAAATTAAAATAAAAATGTTGAGGACCATTGGAGTGCCATACACGAAGCTACCGCCAATCGTTAAGAACAAAGAGAAGGAAAGCACATGTGCTGCGAACAATCTCATCATTAGCATTACATCAAAAGAGCTAGCTCAACGAATGGCTATCATGTTCGCAAAATGGCTAGCTCCAGAAGAATACGGGTCTGTCGTCGATTTAGATAAAAGCATAGAATTAAATGTCCTCTGCGCAGGGGCACCTATCCTAGTACAGCAATGGAAATATTACCAAAACATGTTAGGGTTCGAAACGGGAAATGAACATGCCTTCTTAAACCTCATCGATGAGTTGCTAGTCATCGACAAGAGACACAGTAACAATGAAGCGTATTCAAAAGTGATAAGGAAAATAAAAAAATCGAAAGCCTTTAATTATTGTACTAAAGTTATGAGGATTGCAGGGAATATTTCTTCCATTCCATTTAATCATGAAAATAATAAAACGCCTAGCTACTCCATCATCGGGTCGTTAGGTAACCTGGTGAAGGCTCACATGGGGAACTACTACGTTGCCATTGCTAATAGGATTAACTCCTATTTTGCCTATGCCGAGAAGAGGAACAAAAAAAACAGCCCCTTAAAAGTTGTCTCCGTCTGTACTCTCCTTCATTTGACCGACATGCTCCACAATTGCTCTGATGAACATTTAAAGAATATTTTGGACCTCAACACTTTGAAGCTTAACATTCTGAACATGCAGGGCAGGCGCGTGCTGCAGCCCCTCGTCAAGATGAGCTTCCTCGGCGCCGCGCAGAACCCCGCCCTCAAGGAGATCTGCGAGCCGAGCAACCACCTAGTGGGTGAGTGACGGGGGGGGCGACCTCCATGGGGGGCTGCTATTCCAGCGCGGTGATCCACGCAGTGATCCGCGCAGCTGCTTTATTGGAAGCGCTTTACTCGAACTGCCTTCCTTCATTCGAACTTCCTTCCTTCATTCGCACCGCCTTCTTTCACCCCCCTCAGACGAGACCCTCTCCAAGCTGCTCAACCTGCTCTCGACCGGTTCGCACGAACTCCTCGCGGCCGAGGTGGAAAAGCGCGGCTTCGACGAGGACTACATCCAGGAGGAAATCAAAAACATAAACGAAAGCGACAACAACGTTCGGGACAAGGGCGAAGACGAAGTGGAAAATCTCATTTTTGAAGACTTGTGA


Reference P. vivax strain sequences 

>Plasmodium_vivax_pvron4_haplotype_26_Mauritania_I
ATGTCTCGTAAAAGGGTTTTTCTTCTGTGCATTTTTCTGGCCATTTCCGCCGTTGTTGACGAAGCCGAGTCGTTCAGGAGTAAGCAAAAAGAAAGGAAAAAAAAGGAGAGATAGGTAGAGAGGGGCATCACACGCAACTGCTATACGCATGCAACTGCGATACGCACGTGACTGCGGTACACACCTGTGCAATGGCGCGTGCCGTATGCATGCTGTCCACGGCGCTCCACCCCCAAAGCAACGAAATAAAAAATAAAAAGTAAATAAATAAATAAATAAATTCCCCCTTTCAGAGCCGGACGCGGCAGCGAACGTCTCCTTCCTGGAGTTCACAGCAGATGGCAACGCTGAAGAGGGGCAGGCGCAGCCAAGTGAACCCATCGTTAACACCCAGCCGCTGCAGGAAAATGTAAGTGAAGCCGCTCCCCACTCGGAGGAGTCCACTGGGGGAAGCGCGGAGAAGGGAAGTGGCGGCCACGAGGAAACCCCCCACGCAGGAGAACATGACAAAGGTAGTGGCGGAAGCAACGGAAGCGTCTTGGCTGATGGCCACGCCGAAGAAGCGCCGAACGAGCAGGTGAGTAGCGAGAAGAACGACGGACACAGTGAAAGCAGCACCACGGGCTCACACTCAGATAAGGAGGAGCTGGACTTGTATACGTCCTCCCCCTCCGATAAAGAAGAAAACAGCGCCCCTGCCATGGGTGGTATGCACAACACGGTAGGCCTGAGGGGGGGAAGCGCCTCTGAATCGGCGGCCCCAAGTGAAGAGAAAGCATCCGAAGAGAATGTCCCCCATGAAGTGGCAGATAAAAATGGGGAGGACACCTCACAGGAGGGTTCCCACGCGGGAGCGCTGTCACCTGCGCATGTGGGTGGCGAGAGTGGCGGCGAGCACGGAGAGCACGGTGAACACGCTGAACATGGGGAGCACGGAGAGCACGGTGAACACGCTGAACATGGGGAGCACGGAGAGCACGGTGAACATGGTGAGCATGGTGAGCACGGTGAGCATGGTGAGCATGGTGAGCACGGTGAACATGGTGAGCATGGGGAGCACGGTGAGCACGCTGAACATGGGGAGCACGGAGAGCACGGTGAACATGGCGAGCACGGTGAACATGCTGAACAGGAGGAGCACCAAATCTATGGGACGATTCACCCCGAGGCGGAAGCCTCCATTTTGCCCGCGCTGAAGGAAAAGGGCATCCACGTGTCCAGCCCAGAAAGGGTAATCCTCGAGATCATCGAAAGCGCCAAGGAGGGAATAAAAGGATTGCTGAAGCTCCGGAAGAGCAAAGACACAGGCAAGCTGCTGGAGGAGGCACTAGAAAAGCTAAACATAAACCAAAGGGATCTGCATGCAAACAATAATTTCATTACCCTAGAAATGTATGACCGGATCCTCTCCGAAATGTTTAAAATATTAACAGAAATGTCATTCTATAAGGATGGCCATTTTTACGAAACGTTAGGTTTGAATAAATCTATACTAAATCAATCGCTGAAAGAAATTAAAATAAAAATGTTGAGGACCATTGGAGTGCCATACACGAAGCTACCGCCAATCGTTAAGAACAAAGAGAAGGAAAGCACATGTGCTGCGAACAATCTCATCATTAGCATTACATCAAAAGAGCTAGCTCAACGAATGGCTATCATGTTCGCAAAATGGCTAGCTCCAGAAGAATACGGGTCTGTCGTCGATTTAGATAAAAGCATAGAATTAAATGTCCTCTGCGCAGGGGCACCTATCCTAGTACAGCAATGGAAATATTACCAAAACATGTTAGGGTTCGAAACGGGAAATGAACATGCCTTCTTAAACCTCATCGATGAGTTGCTAGTCATCGACAAGAGACACAGTAACAATGAAGCGTATTCAAAAGTGATAAGGAAAATAAAAAAATCGAAAGCCTTTAATTATTGTACTAAAGTTATGAGGATTGCAGGGAATATTTCTTCCATTCCATTTAATCATGAAAATAATAAAACGCCTAGCTACTCCATCATCGGGTCGTTAGGTAACCTGGTGAAGGCTCACATGGGGAACTACTACGTTGCCATTGCTAATAGGATTAACTCCTATTTTGCCTATGCCGAGAAGAGGAACAAAAAAAACAGCCCCTTAAAAGTTGTCTCCGTCTGTACTCTCCTTCATTTGACCGACATGCTCCACAATTGCTCTGATGAACATTTAAAGAATATTTTGGACCTCAACACTTTGAAGCTTAACATTCTGAACATGCAGGGCAGGCGCGTGCTGCAGCCCCTCGTCAAGATGAGCTTCCTCGGCGCCGCGCAGAACCCCGCCCTCAAGGAGATCTGCGAGCCGAGCAACCACCTAGTGGGTGAGTGACGGGGGGGGCGACCTCCATGGGGGGCTGCTATTCCAGCGCGGTGATCCACGCAGTGATCCGCGCAGCTGCTTTATTGGAAGCGCTTTACTCGAACTGCCTTCCTTCATTCGAACTTCCTTCCTTCATTCGCACCGCCTTCTTTCACCCCCCTCAGACGAGACCCTCTCCAAGCTGCTCAACCTGCTCTCGACCGGTTCGCACGAACTCCTCGCGGCCGAGGTGGAAAAGCGCGGCTTCGACGAGGACTACATCCAGGAGGAAATCAAAAACATAAACGAAAGCGACAACAACGTTCGGGACAAGGGCGAAGACGAAGTGGAAAATCTCATTTTTGAAGACTTGTGA

>Plasmodium_vivax_pvron4_haplotype_27_India_VII
ATGTCTCGTAAAAGGGTTTTTCTTCTGTGCATTTTTCTGGCCATTTCCGCCGTTGTTGACGAAGCCGAGTCGTTCAGGAGTAAGCAAAAAGAAAGGAAAAAAAAGGAGAGATAGGTAGAGAGGGGCATCACACGCAACTGCTATACGCATGCAACTGCGATACGCACGTGACTGCGGTACACACCTGTGCAATGGCGCGTGCCGTATGCATGCTGTCCACGGCGCTCCACCCCCAAAGCAACGAAATAAAAAATAAAAAGTAAATAAATAAATAAATAAATTCCCCCTTTCAGAGCCGGACGCGGCAGCGAACGTCTCCTTCCTGGAGTTCACAGCAGATGGCAACGCTGAAGAGGGGCAGGCGCAGCCAAGTGAACCCATCGTTAACACCCAGCCGCTGCAGGAAAATGTAAGTGAAGCCGCTCCCCACTCGGAGGAGTCCACTGGGGGAAGCGCGGAGAAGGGAAGTGGCGGCCACGAGGAAACCCCCCACGCAGGAGAACGTGACAAAGGTAGTGGCGGAAGCAACGGGAGCAGCGAAAGCAACGGAAGCGTCTTGGCTGATGGCCACGCCGAAGAAGCGCCGAACGAGCAGGTGAGTAGCGAGAAGAACGACGGACACAGTGAAAGCAGCACCACGGGCTCACACTCAGATAAGGAGGAGCTGGACTTGTATACGTCCTCCCCCTCCGATAAAGAAGAAAACAGCGCCCCTGCCATGGGTGGTATGCACAACACGGTAGGCCTGAGGGGGGGAAGCGCCTCTGAATCGGCGGCCCCAAGTGAAGAGAAAGCATCCGAAGAGAATGTCCCCCATGAAGTGGCAGATAAAAATGGGGAGGACACCTCACAGGAGGGTTCCCACGCGGGAGCGCTGTCACCTGCGCATGTGGGTGGCGAGAGTGGCGGCGAGCACGGAGAGCACGGTGAACACGCTGAACATGGGGAGCACGGAGAGCACGGTGAACATGGCGAGCACGGTGAACATGGCGAGCACGGTGAACATGCTGAACAGGAGGAGCACCAAATCTATGGGACGATTCACCCCGAGGCGGAAGCCTCCATTTTGCCCGCGCTGAAGGAAAAGGGCATCCACGTGTCCAGCCCAGAAAGGGTAATCCTCGAGATCATCGAAAGCGCCAAGGAGGGAATAAAAGGATTGCTGAAGCTCCGGAAGAGCAAAGACACAGGCAAGCTGCTGGAGGAGGCACTAGAAAAGCTAAACATAAACCAAAGGGATCTGCATGCAAACAATAATTTCATTACCCTAGAAATGTATGACCGGATCCTCTCCGAAATGTTTAAAATATTAACAGAAATGTCATTCTATAAGGATGGCCATTTTTACGAAACGTTAGGTTTGAATAAATCTATACTAAATCAATCGCTGAAAGAAATTAAAATAAAAATGTTGAGGACCATTGGAGTGCCATACACGAAGCTACCGCCAATCGTTAAGAACAAAGAGAAGGAAAGCACATGTGCTGCGAACAATCTCATCATTAGCATTACATCAAAAGAGCTAGCTCAACGAATGGCTATCATGTTCGCAAAATGGCTAGCTCCAGAAGAATACGGGTCTGTCGTCGATTTAGATAAAAGCATAGAATTAAATGTCCTCTGCGCAGGGGCACCTATCCTAGTACAGCAATGGAAATATTACCAAAACATGTTAGGGTTCGAAACGGGAAATGAACATGCCTTCTTAAACCTCATCGATGAGTTGCTAGTCATCGACAAGAGACACAGTAACAATGAAGCGTATTCAAAAGTGATAAGGAAAATAAAAAAATCGAAAGCCTTTAATTATTGTACTAAAGTTATGAGGATTGCAGGGAATATTTCTTCCATTCCATTTAATCATGAAAATAATAAAACGCCTAGCTACTCCATCATCGGGTCGTTAGGTAACCTGGTGAAGGCTCACATGGGGAACTACTACGTTGCCATTGCTAATAGGATTAACTCCTATTTTGCCTATGCCGAGAAGAGGAACAAAAAAAACAGCCCCTTAAAAGTTGTCTCCGTCTGTACTCTCCTTCATTTGACCGACATGCTCCACAATTGCTCTGATGAACATTTAAAGAATATTTTGGACCTCAACACTTTGAAGCTTAACATTCTGAACATGCAGGGCAGGCGCGTGCTGCAGCCCCTCGTCAAGATGAGCTTCCTCGGCGCCGCGCAGAACCCCGCCCTCAAGGAGATCTGCGAGCCGAGCAACCACCTAGTGGGTGAGTGACGGGGGGGGCGACCTCCATGGGGGGCTGCTATTCCAGCGCGGTGATCCACGCAGTGATCCGCGCAGCTGCTTTATTGGAAGCGCTTTACTCGAACTGCCTTCCTTCATTCGAACTTCCTTCCTTCATTCGCACCGCCTTCTTTCACCCCCCTCAGACGAGACCCTCTCCAAGCTGCTCAACCTGCTCTCGACCGGTTCGCACGAACTCCTCGCGGCCGAGGTGGAAAAGCGCGGCTTCGACGAGGACTACATCCAGGAGGAAATCAAAAACATAAACGAAAGCGACAACAACGTTCGGGACAAGGGCGAAGACGAAGTGGAAAATCTCATTTTTGAAGACTTGTGA

>Plasmodium_vivax_pvron4_haplotype_28_ctg_6977 
ATGTCTCGTAAAAGGGTTTTTCTTCTGTGCATTTTTCTGGCCATTTCCGCCGTTGTTGACGAAGCCGAGTCGTTCAGGAGTAAGCAAAAAGAAAGGAAAAAAAAGGAGAGATAGGTAGAGAGGGGCATCACACGCAACTGCTATACGCATGCAACTGCGATACGCACGTGACTGCGGTACACACCTGTGCAATGGCGCGTGCCGTATGCATGCTGTCCACGGCGCTCCACCCCCAAAGCAACGAAATAAAAAATAAAAAGTAAATAAATAAATAAATAAATTCCCCCTTTCAGAGCCAGACGCGGCAGCGAACGTCTCCTTCCTGGAGTTCACAGCAGATGGCAACGCTGAAGAGGGGCAGGCGCAGCCAAGTGAACCCATCGTTAACACCCAGCCGCTGCAGGAAAATGTAAGTGAAGCCGCTCCCCACTCGGAGGAGTCCACTGGGGGAAGCGCGGAGAAGGGAAGTGGCGGCCACGAGGAAACCCCCCACGCAGGAGAACATGACAAAGGTAGTGGCGGAAGCAACGGGAGCAGCGAAAGCAACGGAAGCGTCTTGGCTGATGGCCACGCCGAAGAAGCGCCGAACGAGCAGGTGAGTAGCGAGAAGAACGACGGACACAGTGAAAGCAGCACCACGGGCTCACACTCAGATAAGGAGGAGCTGGACTTGTATACGTCCTCCCCCTCCGATAAAGAAGAAAACAGCGCCCCTGCCATGGGTGGTATGCACAACACGGTAGGCCTGAGGGGGGGAAGCGCCTCTGAATCGGCGGCCCCAAGTGAAGAGAAAGCATCCGAAGAGAATGTCCCCCATGAAGTGGCAGATAAAAATGGGGAGGACACCTCACAGGAGGGTTCCCACGCGGGAGCGCTGTCACCTGCGCATGTGGGTGGCGAGAGTGGCGAGAGTGGCGGCGAGCACGGAGAGCACGGTGAACACGCTGAACATGGGGAGCACGGAGAGCACGGAGAGCACGGTGAACACGCTGAACATGGGGAGCACGGAGAGCACGGTGAACACGCTGAACATGGGGAGCACGGAGAGCACGGTGAACATGGCGAGCACGGTGAACATGCTGAACAGGAGGAGCACCAAATCTATGGGACGATTCACCCCGAGGCGGAAGCCTCCATTTTGCCCGCGCTGAAGGAAAAGGGCATCCACGTGTCCAGCCCAGAAAGGGTAATCCTCGAGATCATCGAAAGCGCCAAGGAGGGAATAAAAGGATTGCTGAAGCTCCGGAAGAGCAAAGACACAGGCAAGCTGCTGGAGGAGGCACTAGAAAAGCTAAACATAAACCAAAGGGATCTGCATGCAAACAATAATTTCATTACCCTAGAAATGTATGACCGGATCCTCTCCGAAATGTTTAAAATATTAACAGAAATGTCATTCTATAAGGATGGCCATTTTTACGAAACGTTAGGTTTGAATAAATCTATACTAAATCAATCGCTGAAAGAAATTAAAATAAAAATGTTGAGGACCATTGGAGTGCCATACACGAAGCTACCGCCAATCGTTAAGAACAAAGAGAAGGAAAGCACATGTGCTGCGAACAATCTCATCATTAGCATTACATCAAAAGAGCTAGCTCAACGAATGGCTATCATGTTCGCAAAATGGCTAGCTCCAGAAGAATACGGGTCTGTCGTCGATTTAGATAAAAGCATAGAATTAAATGTCCTCTGCGCAGGGGCACCTATCCTAGTACAGCAATGGAAATATTACCAAAACATGTTAGGGTTCGAAACGGGAAATGAACATGCCTTCTTAAACCTCATCGATGAGTTGCTAGTCATCGACAAGAGACACAGTAACAATGAAGCGTATTCAAAAGTGATAAGGAAAATAAAAAAATCGAAAGCCTTTAATTATTGTACTAAAGTTATGAGGATTGCAGGGAATATTTCTTCCATTCCATTTAATCATGAAAATAATAAAACGCCTAGCTACTCCATCATCGGGTCGTTAGGTAACCTGGTGAAGGCTCACATGGGGAACTACTACGTTGCCATTGCTAATAGGATTAACTCCTATTTTGCCTATGCCGAGAAGAGGAACAAAAAAAACAGCCCCTTAAAAGTTGTCTCCGTCTGTACTCTCCTTCATTTGACCGACATGCTCCACAATTGCTCTGATGAACATTTAAAGAATATTTTGGACCTCAACACTTTGAAGCTTAACATTCTGAACATGCAGGGCAGGCGCGTGCTGCAGCCCCTCGTCAAGATGAGCTTCCTCGGCGCCGCGCAGAACCCCGCCCTCAAGGAGATCTGCGAGCCGAGCAACCACCTAGTGGGTGAGTGACGGGGGGGACGACCTCCATGGGGGGCTGCTATTCCAGCGCGGTGATCCACGCAGTGATCCGCGCAGCTGCTTTATTGGAAGCGCTTTACTCGAACTGCCTTCCTTCATTCGAACTTCCTTCCTTCATTCGCACCGCCTTCTTTCACCCCCCTCAGACGAGACCCTCTCCAAGCTGCTCAACCTGCTCTCGACCGGTTCGCACGAACTCCTCGCGGCCGAGGTGGAAAAGCGCGGCTTCGACGAGGACTACATCCAGGAGGAAATCAAAAACATAAACGAAAGCGACAACAACGTTCGGGACAAGGGCGAAGACGAAGTGGAAAATCTCATTTTTGAAGACTTGTGA

>Plasmodium_vivax_pvron4_haplotype_29_Salvador_I 
ATGTCTCGTAAAAGGGTTTTTCTTCTGTGCATTTTTCTGGCCATTTCCGCCGTTGTTGACGAAGCCGAGTCGTTCAGGAGTAAGCAAAAAGAAAGGAAAAAAAAGGAGAGATAGGTAGAGAGGGGCATCACACGCAACTGCTATACGCATGCAACTGCGATACGCACGTGACTGCGGTACACACCTGTGCAATGGCGCGTGCCGTATGCATGCTGTCCACGGCGCTCCACCCCCAAAGCAACGAAATAAAAAATAAAAAGTAAATAAATAAATAAATAAATTCCCCCTTTCAGAGCCAGACGCGGCAGCGAACGTCTCCTTCCTGGAGTTCACAGCAGATGGCAACGCTGAAGAGGGGCAGGCGCAGCCAAGTGAACCCATCGTTAACACCCAGCCGCTGCAGGAAAATGTAAGTGAAGCCGCTCCCCACTCGGAGGAGTCCACTGGGGGAAGCGCGGAGAAGGGAAGTGGCGGCCACGAGGAAACCCCCCACGCAGGAGAACATGACAAAGGTAGTGGCGGAAGCAACGGGAGCAGCGAAAGCAACGGAAGCGTCTTGGCTGATGGCCACGCCGAAGAAGCGCCGAACGAGCAGGTGAGTAGCGAGAAGAACGACGGACACAGTGAAAGCAGCACCACGGGCTCACACTCAGATAAGGAGGAGCTGGACTTGTATACGTCCTCCCCCTCCGATAAAGAAGAAAACAGCGCCCCTGCCATGGGTGGTATGCACAACACGGTAGGCCTGAGGGGGGGAAGCGCCTCTGAATCGGCGGCCCCAAGTGAAGAGAAAGCATCCGAAGAGAATGTCCCCCATGAAGTGGCAGATAAAAATGGGGAGGACACCTCACAGGAGGGTTCCCACGCGGGAGCGCTGTCACCTGCGCATGTGGGTGGCGAGAGTGGCGAGAGTGGCGGCGAGCACGGAGAGCACGGTGAACACGCTGAACATGGGGAGCACGGAGAGCACGGAGAGCACGGTGAACACGCTGAACATGGGGAGCACGGAGAGCACGGTGAACACGCTGAACATGGGGAGCACGGAGAGCACGGTGAACATGGCGAGCACGGTGAACATGCTGAACAGGAGGAGCACCAAATCTATGGGACGATTCACCCCGAGGCGGAAGCCTCCATTTTGCCCGCGCTGAAGGAAAAGGGCATCCACGTGTCCAGCCCAGAAAGGGTAATCCTCGAGATCATCGAAAGCGCCAAGGAGGGAATAAAAGGATTGCTGAAGCTCCGGAAGAGCAAAGACACAGGCAAGCTGCTGGAGGAGGCACTAGAAAAGCTAAACATAAACCAAAGGGATCTGCATGCAAACAATAATTTCATTACCCTAGAAATGTATGACCGGATCCTCTCCGAAATGTTTAAAATATTAACAGAAATGTCATTCTATAAGGATGGCCATTTTTACGAAACGTTAGGTTTGAATAAATCTATACTAAATCAATCGCTGAAAGAAATTAAAATAAAAATGTTGAGGACCATTGGAGTGCCATACACGAAGCTACCGCCAATCGTTAAGAACAAAGAGAAGGAAAGCACATGTGCTGCGAACAATCTCATCATTAGCATTACATCAAAAGAGCTAGCTCAACGAATGGCTATCATGTTCGCAAAATGGCTAGCTCCAGAAGAATACGGGTCTGTCGTCGATTTAGATAAAAGCATAGAATTAAATGTCCTCTGCGCAGGGGCACCTATCCTAGTACAGCAATGGAAATATTACCAAAACATGTTAGGGTTCGAAACGGGAAATGAACATGCCTTCTTAAACCTCATCGATGAGTTGCTAGTCATCGACAAGAGACACAGTAACAATGAAGCGTATTCAAAAGTGATAAGGAAAATAAAAAAATCGAAAGCCTTTAATTATTGTACTAAAGTTATGAGGATTGCAGGGAATATTTCTTCCATTCCATTTAATCATGAAAATAATAAAACGCCTAGCTACTCCATCATCGGGTCGTTAGGTAACCTGGTGAAGGCTCACATGGGGAACTACTACGTTGCCATTGCTAATAGGATTAACTCCTATTTTGCCTATGCCGAGAAGAGGAACAAAAAAAACAGCCCCTTAAAAGTTGTCTCCGTCTGTACTCTCCTTCATTTGACCGACATGCTCCACAATTGCTCTGATGAACATTTAAAGAATATTTTGGACCTCAACACTTTGAAGCTTAACATTCTGAACATGCAGGGCAGGCGCGTGCTGCAGCCCCTCGTCAAGATGAGCTTCCTCGGCGCCGCGCAGAACCCCGCCCTCAAGGAGATCTGCGAGCCGAGCAACCACCTAGTGGGTGAGTGACGGGGGGGACGACCTCCATGGGGGGCTGCTATTCCAGCGCGGTGATCCACGCAGTGATCCGCGCAGCTGCTTTATTGGAAGCGCTTTACTCGAACTGCCTTCCTTCATTCGAACTTCCTTCCTTCATTCGCACCGCCTTCTTTCACCCCCCTCAGACGAGACCCTCTCCAAGCTGCTCAACCTGCTCTCGACCGGTTCGCACGAACTCCTCGCGGCCGAGGTGGAAAAGCGCGGCTTCGACGAGGACTACATCCAGGAGGAAATCAAAAACATAAACGAAAGCGACAACAACGTTCGGGACAAGGGCGAAGACGAAGTGGAAAATCTCATTTTTGAAGACTTGTGA

>Plasmodium_vivax_pvron4_haplotype_30_North_Korea
ATGTCTCGTAAAAGGGTTTTTCTTCTGTGCATTTTTCTGGCCATTTCCGCCGTTGTTGACGAAGCCGAGTCGTTCAGGAGTAAGCAAAAAGAAAGGAAAAAAAAGGAGAGATAGGTAGAGAGGGGCATCACACGCAACTGCTATACGCATGCAACTGCGATACGCACGTGACTGCGGTACACACCTGTGCAATGGCGCGTGCCGTATGCATGCTGTCCACGGCGCTCCACCCCCAAAGCAACGAAATAAAAAATAAAAAGTAAATAAATAAATAAATAAATTCCCCCTTTCAGAGCCGGACGCGGCAGCGAACGTCTCCTTCCTGGAGTTCACAGCAGATGGCAACGCTGAAGAGGGGCAGGCGCAGCCAAGTGAACCCATCGTTAACACCCAGCCGCTGCAGGAAAATGTAAGTGAAGCCGCTCCCCACTCGGAGGAGTCCACTGGGGGAAGCGCGGAGAAGGGAAGTGGCGGCCACGAGGAAACCCCCCACGCAGGAGAACATGACAAAGGTAGTGGCGGAAGCAACGGGAGCAGCGAAAGCAACGGAAGCGTCTTGGCTGATGGCCACGCCGAAGAAGCGCCGAACGAGCAGGTGAGTAGCGAGAAGAACGACGGACACAGTGAAAGCAGCACCACGGGCTCACACTCAGATAAGGAGGAGCTGGACTTGTATACGTCCTCCCCCTCCGATAAAGAAGAAAACAGCGCCCCTGCCATGGGTGGTATGCACAACACGGTAGGCCTGAGGGGGGGAAGCGCCTCTGAATCGGCGGCCCCAAGTGAAGAGAAAGCATCCGAAGAGAATGTCCCCCATGAAGTGGCAGATAAAAATGGGGAGGACACCTCACAGGAGGGTTCCCACGCGGGAGCGCTGTCACCTGCGCATGTGGGTGGCGAGAGTGGCGGCGAGCACGGAGAGCACGGTGAACACGCTGAACATGGGGAGCACGGAGAGCACGGTGAACATGGCGAGCACGGTGAACATGCTGAACAGGAGGAGCACCAAATCTATGGGACGATTCACCCCGAGGCGGAAGCCTCCATTTTGCCCGCGCTGAAGGAAAAGGGCATCCACGTGTCCAGCCCAGAAAGGGTAATCCTCGAGATCATCGAAAGCGCCAAGGAGGGAATAAAAGGATTGCTGAAGCTCCGGAAGAGCAAAGACACAGGCAAGCTGCTGGAGGAGGCACTAGAAAAGCTAAACATAAACCAAAGGGATCTGCATGCAAACAATAATTTCATTACCCTAGAAATGTATGACCGGATCCTCTCCGAAATGTTTAAAATATTAACAGAAATGTCATTCTATAAGGATGGCCATTTTTACGAAACGTTAGGTTTGAATAAATCTATACTAAATCAATCGCTGAAAGAAATTAAAATAAAAATGTTGAGGACCATTGGAGTGCCATACACGAAGCTACCGCCAATCGTTAAGAACAAAGAGAAGGAAAGCACATGTGCTGCGAACAATCTCATCATTAGCATTACATCAAAAGAGCTAGCTCAACGAATGGCTATCATGTTCGCAAAATGGCTAGCTCCAGAAGAATACGGGTCTGTCGTCGATTTAGATAAAAGCATAGAATTAAATGTCCTCTGCGCAGGGGCACCTATCCTAGTACAGCAATGGAAATATTACCAAAACATGTTAGGGTTCGAAACGGGAAATGAACATGCCTTCTTAAACCTCATCGATGAGTTGCTAGTCATCGACAAGAGACACAGTAACAATGAAGCGTATTCAAAAGTGATAAGGAAAATAAAAAAATCGAAAGCCTTTAATTATTGTACTAAAGTTATGAGGATTGCAGGGAATATTTCTTCCATTCCATTTAATCATGAAAATAATAAAACGCCTAGCTACTCCATCATCGGGTCGTTAGGTAACCTGGTGAAGGCTCACATGGGGAACTACTACGTTGCCATTGCTAATAGGATTAACTCCTATTTTGCCTATGCCGAGAAGAGGAACAAAAAAAACAGCCCCTTAAAAGTTGTCTCCGTCTGTACTCTCCTTCATTTGACCGACATGCTCCACAATTGCTCTGATGAACATTTAAAGAATATTTTGGACCTCAACACTTTGAAGCTTAACATTCTGAACATGCAGGGCAGGCGCGTGCTGCAGCCCCTCGTCAAGATGAGCTTCCTCGGCGCCGCGCAGAACCCCGCCCTCAAGGAGATCTGCGAGCCGAGCAACCACCTAGTGGGTGAGTGACGGGGGGGGCGACCTCCATGGGGGGCTGCTATTCCAGCGCGGTGATCCACGCAGTGATCCGCGCAGCTGCTTTATTGGAAGCGCTTTACTCGAACTGCCTTCCTTCATTCGAACTTCCTTCCTTCATTCGCACCGCCTTCTTTCACCCCCCTCAGACGAGACCGTCTCCAAGCTGCTCAACCTGCTCTCGACCGGTTCGCACGAACTCCTCGCGGCCGAGGTGGAAAAGCGCGGCTTCGACGAGGACTACATCCAGGAGGAAATCAAAAACATAAACGAAAGCGACAACAACGTTCGGGACAAGGGCGAAGACGAAGTGGAAAATCTCATTTTTGAAGACTTGTGA

>Plasmodium_vivax_pvron4_haplotype_31_P01 
ATGTCTCGTAAAAGGGTTTTTCTTCTGTGCATTTTTCTGGCCATTTCCGCCGTTGTTGACGAAGCCGAGTCGTTCAGGAGTAAGCAAAAAGAAAGGAAAAAAAAGGAGAGATAGGTAGAGAGGGGCATCACACGCAACTGCTATACGCATGCAACTGCGATACGCACGTGACTGCGGTACACACCTGTGCAATGGCGCGTGCCGTATGCATGCTGTCCACGGCGCTCCACCCCCAAAGCAACGAAATAAAAAATAAAAAGTAAATAAATAAATAAATAAATTCCCCCTTTCAGAGCCGGACGCGGCAGCGAACGTCTCCTTCCTGGAGTTCACAGCAGATGGCAACGCTGAAGAGGGGCAGGCGCAGCCAAGTGAACCCATCGTTAACACCCAGCCGCTGCAGGAAAATGTAAGTGAAGCCGCTCCCCACTCGGAGGAGTCCACTGGGGGAAGCGCGGAGAAGGGAAGTGGCGGCCACGAGGAAACCCCCCACGCAGGAGAACATGACAAAGGTAGTGGCGGAAGCAACGGGAGCAGCGAAAGCAACGGGAGCGTCTTGGCTGATGGCCACGCCGAAGAAGCGCCGAACGAGCAGGTGAGTAGCGAGAAGAACGACGGACACAGTGAAAGCAGCACCACGGGCTCACACTCAGATAAGGAGGAGCTGGACTTGTATACGTCCTCCCCCTCCGATAAAGAAGAAAACAGCGCCCCTGCCATGGGTGGTATGCACAACACGGTAGGCCTGAGGGGGGGAAGCGCCTCTGAATCGGCGGCCCCAAGTGAAGAGAAAGCATCCGAAGAGAATGTCCCCCATGAAGTGGCAGATAAAAATGGGGAGGACACCTCACAGGAGGGTTCCCACGCGGGAGCGCTGTCACCTGCGCATGTGGGTGGCGAGAGTGGCGGCGAGCACGGTGAACACGCTGAACATGGGGAGCACGGAGAGCACGGTGAACACGCTGAACATGGGGAGCACGGAGAGCACGGTGAACATGGCGAGCACGGTGAACACGCTGAACATGGGGAGCACGGAGAGCACGGTGAACATGGCGAGCACGGTGAACATGCTGAACAGGAGGAGCACCAAATCTATGGGACGATTCACCCCGAGGCGGAAGCCTCCATTTTGCCCGCGCTGAAGGAAAAGGGCATCCACGTGTCCAGCCCAGAAAGGGTAATCCTCGAGATCATCGAAAGCGCCAAGGAGGGAATAAAAGGATTGCTGAAGCTCCGGAAGAGCAAAGACACAGGCAAGCTGCTGGAGGAGGCACTAGAAAAGCTAAACATAAACCAAAGGGATCTGCATGCAAACAATAATTTCATTACCCTAGAAATGTATGACCGGATCCTCTCCGAAATGTTTAAAATATTAACAGAAATGTCATTCTATAAGGATGGCCATTTTTACGAAACGTTAGGTTTGAATAAATCTATACTAAATCAATCGCTGAAAGAAATTAAAATAAAAATGTTGAGGACCATTGGAGTGCCATACACGAAGCTACCGCCAATCGTTAAGAACAAAGAGAAGGAAAGCACATGTGCTGCGAACAATCTCATCATTAGCATTACATCAAAAGAGCTAGCTCAACGAATGGCTATCATGTTCGCAAAATGGCTAGCTCCAGAAGAATACGGGTCTGTCGTCGATTTAGATAAAAGCATAGAATTAAATGTCCTCTGCGCAGGGGCACCTATCCTAGTACAGCAATGGAAATATTACCAAAACATGTTAGGGTTCGAAACGGGAAATGAACATGCCTTCTTAAACCTCATCGATGAGTTGCTAGTCATCGACAAGAGACACAGTAACAATGAAGCGTATTCAAAAGTGATAAGGAAAATAAAAAAATCGAAAGCCTTTAATTATTGTACTAAAGTTATGAGGATTGCAGGGAATATTTCTTCCATTCCATTTAATCATGAAAATAATAAAACGCCTAGCTACTCCATCATCGGGTCGTTAGGTAACCTGGTGAAGGCTCACATGGGGAACTACTACGTTGCCATTGCTAATAGGATTAACTCCTATTTTGCCTATGCCGAGAAGAGGAACAAAAAAAACAGCCCCTTAAAAGTTGTCTCCGTCTGTACTCTCCTTCATTTGACCGACATGCTCCACAATTGCTCTGATGAACATTTAAAGAATATTTTGGACCTCAACACTTTGAAGCTTAACATTCTGAACATGCAGGGCAGGCGCGTGCTGCAGCCCCTCGTCAAGATGAGCTTCCTCGGCGCCGCGCAGAACCCCGCCCTCAAGGAGATCTGCGAGCCGAGCAACCACCTAGTGGGTGAGTGACGGGGGGGGCGACCTCCATGGGGGGCTGCTATTCCAGCGCGGTGATCCACGCAGTGATCCGCGCAGCTGCTTTATTGGAAGCGCTTTACTCGAACTGCCTTCCTTCATTCGAACTTCCTTCCTTCATTCGCACCGCCTTCTTTCACCCCCCTCAGACGAGACCCTCTCCAAGCTGCTCAACCTGCTCTCGACCGGTTCGCACGAACTCCTCGCGGCCGAGGTGGAAAAGCGCGGCTTCGACGAGGACTACATCCAGGAGGAAATCAAAAACATAAACGAAAGCGACAACAACGTTCGGGACAAGGGCGAAGACGAAGTGGAAAATCTCATTTTTGAAGACTTGTGA

>Plasmodium_vivax_pvron4_haplotype_32_Brazil_I
ATGTCTCGTAAAAGGGTTTTTCTTCTGTGCATTTTTCTGGCCATTTCCGCCGTTGTTGACGAAGCCGAGTCGTTCAGGAGTAAGCAAAAAGAAAGGAAAAAAAAGGAGAGATAGGTAGAGAGGGGCATCACACGCAACTGCTATACGCATGCAACTGCGATACGCACGTGACTGCGGTACACACCTGTGCAATGGCGCGTGCCGTATGCATGCTGTCCACGGCGCTCCACCCCCAAAGCAACGAAATAAAAAATAAAAAGTAAATAAATAAATAAATAAATTCCCCCTTTCAGAGCCGGACGCGGCAGCGAACGTCTCCTTCCTGGAGTTCACAGCAGATGGCAACGCTGAAGAGGGGCAGGCGCAGCCAAGTGAACCCATCGTTAACACCCAGCCGCTGCAGGAAAATGTAAGTGAAGCCGCTCCCCACTCGGAGGAGTCCACTGGGGGAAGCGCGGAGAAGGGAAGTGGCGGCCACGAGGAAACCCCCCACGCAGGAGAACATGACAAAGGTAGTGGCGGAAGCAACGGGAGCAGCGAAAGCAACGGAAGCGTCTTGGCTGATGGCCACGCCGAAGAAGCGCCGAACGAGCAGGTGAGTAGCGAGAAGAACGACGGACACAGTGAAAGCAGCACCACGGGCTCACACTCAGATAAGGAGGAGCTGGACTTGTATACGTCCTCCCCCTCCGATAAAGAAGAAAACAGCGCCCCTGCCATGGGTGGTATGCACAACACGGTAGGCCTGAGGGGGGGAAGCGCCTCTGAATCGGCGGCCCCAAGTGAAGAGAAAGCATCCGAAGAGAATGTCCCCCATGAAGTGGCAGATAAAAATGGGGAGGACACCTCACAGGAGGGTTCCCACGCGGGAGCGCTGTCACCTGCGCATGTGGGTGGCGAGAGTGGCGAGAGTGGCGGCGAGCACGGAGAGCACGGTGAACACGCTGAACATGGGGAGCACGGAGAGCACGGTGAACATGGCGAGCACGGTGAACATGCTGAACAGGAGGAGCACCAAATCTATGGGACGATTCACCCCGAGGCGGAAGCCTCCATTTTGCCCGCGCTGAAGGAAAAGGGCATCCACGTGTCCAGCCCAGAAAGGGTAATCCTCGAGATCATCGAAAGCGCCAAGGAGGGAATAAAAGGATTGCTGAAGCTCCGGAAGAGCAAAGACACAGGCAAGCTGCTGGAGGAGGCACTAGAAAAGCTAAACATAAACCAAAGGGATCTGCATGCAAACAATAATTTCATTACCCTAGAAATGTATGACCGGATCCTCTCCGAAATGTTTAAAATATTAACAGAAATGTCATTCTATAAGGATGGCCATTTTTACGAAACGTTAGGTTTGAATAAATCTATACTAAATCAATCGCTGAAAGAAATTAAAATAAAAATGTTGAGGACCATTGGAGTGCCATACACGAAGCTACCGCCAATCGTTAAGAACAAAGAGAAGGAAAGCACATGTGCTGCGAACAATCTCATCATTAGCATTACATCAAAAGAGCTAGCTCAACGAATGGCTATCATGTTCGCAAAATGGCTAGCTCCAGAAGAATACGGGTCTGTCGTCGATTTAGATAAAAGCATAGAATTAAATGTCCTCTGCGCAGGGGCACCTATCCTAGTACAGCAATGGAAATATTACCAAAACATGTTAGGGTTCGAAACGGGAAATGAACATGCCTTCTTAAACCTCATCGATGAGTTGCTAGTCATCGACAAGAGACACAGTAACAATGAAGCGTATTCAAAAGTGATAAGGAAAATAAAAAAATCGAAAGCCTTTAATTATTGTACTAAAGTTATGAGGATTGCAGGGAATATTTCTTCCATTCCATTTAATCATGAAAATAATAAAACGCCTAGCTACTCCATCATCGGGTCGTTAGGTAACCTGGTGAAGGCTCACATGGGGAACTACTACGTTGCCATTGCTAATAGGATTAACTCCTATTTTGCCTATGCCGAGAAGAGGAACAAAAAAAACAGCCCCTTAAAAGTTGTCTCCGTCTGTACTCTCCTTCATTTGACCGACATGCTCCACAATTGCTCTGATGAACATTTAAAGAATATTTTGGACCTCAACACTTTGAAGCTTAACATTCTGAACATGCAGGGCAGGCGCGTGCTGCAGCCCCTCGTCAAGATGAGCTTCCTCGGCGCCGCGCAGAACCCCGCCCTCAAGGAGATCTGCGAGCCGAGCAACCACCTAGTGGGTGAGTGACGGGGGGGGCGACCTCCATGGGGGGCTGCTATTCCAGCGCGGTGATCCACGCAGTGATCCGCGCAGCTGCTTTATTGGAAGCGCTTTACTCGAACTGCCTTCCTTCATTCGAACTTCCTTCCTTCATTCGCACCGCCTTCTTTCACCCCCCTCAGACGAGACCCTCTCCAAGCTGCTCAACCTGCTCTCGACCGGTTCGCACGAACTCCTCGCGGCCGAGGTGGAAAAGCGCGGCTTCGACGAGGACTACATCCAGGAGGAAATCAAAAACATAAACGAAAGCGACAACAACGTTCGGGACAAGGGCGAAGACGAAGTGGAAAATCTCATTTTTGAAGACTTGTGA


Reference Plasmodium species sequences 

>P_inui
ATGTCTCGTAAAAGGGTTTTTCTTTTGTGCATTTTTCTGGCCATTTCTGCAGTTGTTGACGAAGCCGCGTCGTTCAGGAATCCAGACGTAGCAAGGAATGTCTCCTTCCTGGAATTCACAGCAGATGGTGACGCTGAAGAAGGACAGGCGGGGGATCAGTCGCAGGGGCAGCCAAGTGAACCCATTGTTAACACCCAGCCGTTGCAGGAAATTGTAAATGAAGCCCCTAACCCTTCCGACGAGTCAACTGGTGGAAGCGCTGAGAAAGGAACTGACCACGGCCAGGTGGAGCCAACACAGCGGGGAGGCGAGGAGGAGAAACCCCACGGAGGGGAACACGACAAAGGGAGCACCGTAAGCAACGTAAGCGACGGAAACGACGCAAGGGACGGAAGCAATACAAGCCTCGCAAGTATCGGAAGCGACGGAAGCAACACAAGCCTCGCAAGTATCGGAAGCGACGGAAACGACGGAAACGACGCAAGGGACGGAAGCAACACAAGCCTCGCAAGTATCGGAAGCGACGGAAGCAATGCAAGCCACGGAAGTAACGTAAGCGACGGAAGCAACACAAGCCTCGCAAGTATCGGAAGCGACGGAAGCAATGCAAGCCACGGAAGCAACACAAGCCTCGCAAGTATCGGAAGCGACGGANNNAGCAATGCAAGCCACGGAAGCAACACAAGCCTCGCAAGTATCGGAAGCGACGGAAGCAATGCAAGCCACGGAAGTAACGTAAGCGACGGAAGCAATGCAAGCCACGGAAGCAACACGAGTATCTCAAGCATCGGAAGCGACGGAAGCAATGCAAGCCACGGAAGTAACGTAAGCGACAGAAGTAACATAAGCGACGGAAGCAATGCAAGCCACGGAAGTAACGCAAGAGACAGAAGCATCCAAAGTAACGCAAGCAGTGGAAGCGAGGCAAGCAACGACGCTAATGGAAAGGCGGACGGAACGGTGGATAATCATGCGGAACAGGCGCCTAACGGGCAGACCGTCGAGAAAGTGGGTATCGAGAAGGACGACACACACAGTGAGAGTAGCAGCACGGGCTCTAATTTGGATACAGAGCAGCTGGACTTGTATACAGATACCCATTCAGACAAGGAAGAGAAGAGCGCCCCTGCCGTGACTAATACGGACAAGACGGTAGCGCTGGGAGAGAGAAACGCCTCTGAATCGTCAGCCCCAAGTGAAGATAAAGCTTCCGAACAGAATGTACACCGTGAAGTGCAAGTTAAAAATGGTACGGGAAGTTCTCAAGAGACTTCCAGCACGGGACAACTGACACCTGTGCATGGCGAGCATGGAAAAAGTCAAGATGACGGGAAGCATGAACAGCATGGACATCCTGGAGAGCATGGACAACATGGACAGAATGAACAGCGTGGAGAACATGAAGACAACCAAATATATGGGACGATTCACCCCGGGCACAAAACTTCCCTTTTATCCCAATTGAAGGAAAAAGGCATCCACGTGTCCACCACAGAAAGAGCAATCCTTGAGATCATCGAAAGCGCCAAGAAAGGGGTAAAAGGATTATTACAGCTACAGAACAGCAAAGACACAGGCAAGTTACTGCAGGAGGCTTTAGAGAAGCTGAACATAAGGCAAAGAAATTTTCAGAACAATAGTTTCATTCCTCTAGAAAAATATGACAAGATTCTCTCCCAAATATTTAAGATATTAACAGAAATGTCATTCTATAAGGATGGCCACTTTTACGAAACGTTAGGTTTGGACAAATCGGTATTAAATCAATCACTAAAAGAAATGAAAATAAAAATGCTCAGGACCATTGGAGTGTCCTACACCAAGTTACCTCCTATTATTAAGAACAAACAGAAAGAAGGCATGTGTGCAGTTAATGATCTCATCATTAGCATTACGTCAAGAGAGTTGGCTCAACGATTGGCCATAATGTTCTCAAAATGGCTTGCTGCAGAAGAATACGGGGCTTTGGTCGAATTGGATAAAAGCGTAGAATTAAATGTGCTCTGCTCAGGGGCACCTATCCTATTGCAACAGTGGAAGTATTACCAGAATATGCTGGGGTTCGAGGTGGGGAATGAACATGCCTTTTTAAATTTAATCGATGAGTTGTTAGTCATTGACAAAAGATATAGTAACAATAAAAAGTATTCTAAGGACCTAAAGAAAATAAAAAAATCCAAAGCTTTTAATTATTGTACAAAACTTATGAGGATGGCAGGAAATATATCTACCGTTCCATTTAATCATGAAAATAATAAAACGCCCAGTCATTCCATCACCGGGTCGTTAGGGAACCTGGTGAAGGCTCACATGGGCAATTACTACATTGCCATTGCTAGGAGAGTAAACTCCTATTTTGGATATACTGAGAAGAGGAACAAAAAAAACAGTCCTTTAAAAGTTATTTCCGTTTGTACTCTCCTTCATTTGACCGACATGCTTTTCAGCTGCTCTGATGAGCACCTAAAGAACATTTTGGATCTGAACACCTTGAAGCTTAACATTCTGAACATGCAGGGCAAGCGTGTTCTGCATTCCCTCGTCAAGATGAACTTCCTCAGCGAGACGCAGAACGGCTTCCTCAAGGAGATCTGCGAACCGAATAACACTCTAGTGGGCGAGACCCTGTCGAAGCTTCTCAACCTACTCTCAACCAGTTCGCACGAAGTGCTCGCGGCTGAGCTGGAAAAGCGCGGCTTCGACGAGGACTACCTACAGGAGGAAGTGAAAAATATAAACGAAAGCGACAAGAACGTTCGGGACAAGGGAGAAGACGAAATGGAAAATATGATTTTTGAAGATTTG

>P_cynomolgi
ATGTCTCGTAAAAGGGTTTTTCTTTTGTGTATTTTTTTGGCCATTTCTGCAGTTGTTGACGAAGCCGAGTCGTTCAGGAAGCCGGACGCCGCAACGAATGTCTCCTTCCTGGAGCTAACCCCAAATGGTAACACTGAAGAAGGACAGGCGGGGGACCACTCGCAGGACCAGGGGCAGCCAAGTGAACCCATTGTTAACACCCAGCCGTTGCAGGAAAATGTAAGTGAAGCTGTTAGCCATTCGGAGGAGTCAACTGGGGGGAGCACTGAGAAGGGAAATGACGGCGGCCAGGTGGAGCCAACACCGGGGGGAGGCCATGAGGAAACTCCCCACGGAGGAGAGCACGACAAAGGGAGCAACGGTAGTGACGCAAGCATCGGGGCGGAGGGAAAGACGGACGGCCACGCGGAAGAAGCGGCACACGAACAGGCCGTCGGGAAAGTGACACTCGAGAAGAACGACGCACACAATGAGAGTACCACCACGGGCTCTAATTCGGATAAGGAGGAGCAGGACTTGTATACATCCGCCCCTTCAGATAGAGAAGAAAACAGCCACCCTGTCATGACTAATATGAACAACACGGTAGGTCTGAGAGGGGGAAACGCCTCTGAATCGGCAACCCCAAGTGAAGATAAAGCGTCCGAACAGGATGTGCCCCATGAAGCGGCAGCTCAAAATGGTGAGGTCAGTTCGCAGGAGGCTTCCCACGCGGGAGCACAGCTTCCTGTGCATGTCGACAGTAAGGAGGCGGGGGAGCATGGCGACAGTGGGAAGCACGCAGAGCACGCGGAACACGCAGAACACGCAGAACATGCAGAGCACTCAGAGCACGCGGAACACGCGGAACACGCAGAGCATGATGAACAAGGAGACAACCAAATATACGGGACGATCCACCCCGAGGTCGAAGCTTCCGTTTTATCCTCGCTGAAGGAAAAGGGCATCCACGTATCCAGCAGAGAAAGAATAATCCTTGAGATCATCGAAAGCGCCAAGGAAGGAGTAAAAGGATTATTAAAGCTACGGACGAGTAAAGAGACAGGAAAGATACTCCAGGAAGCTCTAGATAAGCTGAACATAAATCAAAGAGATCTAAATGTTAACAATAATTCTATTACCCTAGAAAAGTATGATAAAATTCTATCCGAAATGTTTAAGATATTAACAGAAATGTCATTCTATAAGGATGGTCATTTTTACGAAACGTTAGGTTTGAACAAATCTATACTAAATCAATCACTAAAAGAAATAAAAATAAAAATGTTGAGGACTATTGGAGTACCCTACACCAAGTTACCTCCAATTGTTAAGAACAAAGATAAAGAAGGTACATGTACAGTTAATAATCTTATCATTAGTATTACTTCTAAGGAGTTAGCTCAACGAATGGCTATCATGTTCGCAAAATGGCTAGCTCCAGAAGAATACGGATCTGTAGTAGACCTGGATAAAAGCATAGAATTAAATGTACTCTGCACAGGGGCACCTATCCTAGTGCAACAGTGGAAATATTACCAAAATATGTTAGGGTTCGAAGTGGGAAATGAACATGCCTTTTTAAATTTAATCGATGAGTTGTTAGTCATTGACAAAAGACATAGTAACAATGAACAGTATTCAAAAGTTTTAAAGAAAATAAAAAAATCGAAGGCTTTTAATTATTGTACAAAAGCTATGAGAATTGCAGGTAATATTTCTTCCATTCCATTTAATCATGAAAACAATAAGACGCCAAGTTATTCGATCATCGGTTCGTTAGGTAACCTGGTGAAGGCTCACATGGGGAATTACTACATTGCCATTGCTAACAGAATAAATTCTTATTTTGCATATGCTGAAAAAAGGAACAAAAAAAACAGTCCTTTAAAAGCTGCTTCCGTCTGTACTCTCCTTCATTTGACCGATATGCTTTTCAACTGCTCTGATGAGCACCAGAAGAACATTTTGGACCTCAACACTTTGAAGTTGAACATTCTGAACATGCAGGGCAAGCGTGTGCTGCAGCCCCTCGTCAAAATGAGTTTCCTCAGCGAGACGCAGAACGGCACCATCAAGGAGATCTGCGAGCCTAGTAACCACCTAGTGGACGAGACCCTGTCGAAGCTGCTCAACCTGCTCTCAACCAGCTCCCACGAATTGCTCGCAGCTGAGGTGGAAAAGCGCGGCTTCGACGAGGACTACATCCAGGAGGAAATCAAAAATATAAACGAAAGCGACAACAACGTTCGGGACAAGGGCGAAGACGAAGTGGAAAATCTCATTTTTGAAGATTTG

>P_fragile
ATGTCTCGTAAAAGGGTTTTTCTTTTGTGTATTTTTCTGGCCATTTCTGCAATTGTTGACGAAGCCGAGTCGTTGAAGAAGCCAAGCGCGACAACGAATGTCTCCTTCCTGCAGTTCAGGGAAGATGGTAAACCTCAAGAGGGACAGGCGGGGGACCACACGCAGGGGCAGGAGGAGCCAAGTGAACCCATTGTGAATACCCTGCCGTTGCAGGAAAATGTAACTGAACCCACTAACCATTCGGAGGAGTCCACTGGGGGAAACTCTGAGAAGGGAAATGACGGCGCCCACGTGGAGCCAACACAGGGGGGAAGCAATGGGGAAACCCCCCACGACGGAGAACACGACAAAGGGAACAACGGAAGCGACGCAAACGTTGGCGCAAGCGTCGGCGCAAACATCAGCTCTAATGGGGAGGTGGAGGGAACGACGCATGGACACGCGCAACAAGCGCCAAACGACCATGCCGGCGGGCAAGTGAGTAGTGAGAATAATGACGCACACAGTGAGAGTACCACCACGGGCTCTACTTCAGATAAGGAGGAGCACGACTTGCATACACACACCCCTTCAGATAAAGAAGAAAACAGCTCCCCAGCCATGACTAATGTGCACAATGAGGTAGACGCGAAAGGAGGAAACGCCTCTGAATCGGCAACCTCAAGTGAAAATGAAGCATCCGGACATAATGTGCCCCATGAGGTGCCACCCAAAAATGCTGAGGACAGTAAGGAGCTGGATTCCTACACGGGAGCACTGGTACCTTTTCATGGCCACCATGCCCAGCACGCAGCGAATGCGGAGCATGGGGGACATACACCAGAACATGCAGAAAATGCTGCACACACAGACAATGTTGGGCATACAGAAAATGCTGCACATGCTGCACATGCTGCACATACAGAAAACGATGCACATGCTGCACATGCTGCACATGCTGCACAGGCTGCACAGGCTGCACATACGGAAAATGCTGCACATACGGAAAACGCTGCACATGCTGCACACACAGAAAATGTTGCACATGCTGAGCATGATGAACATGATGCACATGCTGAGCATGGAGAGCATGATGCACATGCTGAGCATGGAGAGCATGGAAAACACGAGCAGGAAGGAGAACACGGTGAAGAGGGCGACCACCAGATATATGGAACGCTCCACCCAGAGGTGGAAGCGTCCGTGTTGTCCTCGCTGAAGGAAAAAGGAATCCACGTGTCCAGCACAGAAAGAGTAATCGTTGAGATCATCGAAAGCGCCAAGGAAGGAGTAAAGGGATTATTAAAATTACGTAAAAGCAAAGACACTGGAAAATTGCTACAAGAGGCTCTAGAAAAACTGAAGATAAATCAAAGAGATCTACACTCGAATAATAATTTTATTACCCTAGAAATGTACGATAAAATTCTTTCAGAAATATTTAAAATATTAACAGAAATGTCTTTTTATAAGGATGCCCATTTTTACGGAACGTTAGGTTTAGACAAATCTCTTCTAAACGAATCGCTAAAACAAATTAAAATAAAAATGCTGAGGAGCATTGGAGTGGCATATACCAAATTACCTCCAATTGTTAAGAGTAAAGAGAAAGGAAGCACATGTGCAGTTAATAATCTCATCATTAGCATTACGTCAAAGGAGCTAGCTCAACGAATGGCAATTATGTTTTCAAAATGGCTAGCTCCAGAAGAATATGGATCTGTGGTGGACTTGGATAAAAGTATAGAATTAAATGTCCTTTGTGCAGGGGCAACTATCCTAGTACAACAATGGAAGTACTACCAAAATATGTTAGGGTTCGAAGTGGGCAATGAGCATGCCTTTTTAAATTTAATCGATGAGCTGTTAGTCATTGACAAAAGACATAGTAATAATGAACAGTATTCTAAAGTACTAAAGAAAATAAAAAAGTCCAAAGCTTTTAATTATTGTACAAAAGTTATGAGGACTGCAGGAAATATTTCTTCTATTCCATTTAATCATGAAAACAATAAAACGCCCAGCTATTCCATTGTGGGGTCGTTAGGGAACCTGGTGAAGGCTCACATGGGCAATTACTACACTGCCATTGCTAACAGAATAAACTCCTACTTTTCATATGCTGGCAAGAGGAATAAAAAAAGTGGTCCTTTAAAAGTTATCTCCGTTTGCACTCTCCTTCATTTGACTGATATGCTTTTCAACTGCTCTGATGAGCACATGAAGAACATTTTGGACCTCAACACTTTGAAGCTGAACATTTTGAACATGCAGGGAAAGCGTGTCCTGCAGCCCCTCGTCAAGATGAGCTTCCTGACCGGGACGCAGAACGCCCTGCTGAAGGAAATCTGCGAGCCCAACCACCACCTAATAGACGAGACGCTGTCGAAGCTGCTCAACCTTGTCTCAACCAGTTCGCACGAATTGCTCGCAGCTGAGGTGGAAAAGCGGGGCTTCGACGAGGACTACATGCAGGAGGAAATCAAAAATATAAACGAGAGCGATAACAACATTCGGGACAAAGGAGAAGACGAAGTGGAAAATCTCATTTTTGAAGATTTG

>P_knowlesi
ATGTCTCGTAAAAGGGTTTTTCTTTTGTCCATTTTTCTGGCTATTTCTGCAATTGTTGACGAAGCCGAGTCGTTCAGGAAGCCCAACGTGGCGACGAATGTCTCCTTCCTGGAATTCACGGCAGATGGTAACCCTGAAGATGGACAGGCGGGGAATCACTCGCAGGAGCAGCCAAGTGAACCAATTGTTAACACCCAGCCGTTGCAGGAAAATGTAAGTGAAGAGGCTAACCATACGGAGGAGTCTACTGGTGGGAGCGCTGAGAAAGGAAATACTGGCAGCCAGGTGGAGCCAACACATGGAGGAGGTAATGAGGAAACACCCCACCAAGGCGAACACGATAAAGGGAGCAACGGAAACGGCACAAACGTTGGTGCAAGTGTAGACACTAGTGGAAAGGTGGACGGAACGGCGAATGGACACGCTGAAGAAGCGTCAAACGAGCATGCCGTCGGGAATGTGGGTATCGAGAAGAACGACACACACAATGAGAGTACCACTACGGACTCTAATTCTGATAATGGGCAGATGGACTTGCATACATCCACCCCTTCAGATAAAGAAGAAAACAGTTCTCCTTCCATGAATAATATGCACAACACGGTAGACCTGAAAGGAGAAAACGCCTTTGAATCGACAACCCCAGGTGAATATAAAGCATCCCAACAGAATATGCCCCACGAAGTGGTAGCTAAAAATGATGGTGAGGAGCGCGACGGGGGAGCTTCCAACATGGGAGCACTGCCACATTTGCACGATCAACATGAACAACAGGGGGGTGATGCAAAACACACTGAACATGGAGAACAGGTCGAGCATAGCGATCATGCAGAAAAGGAAGAGCATGCACAACATACTGAACATGCTGAACATGCTGAACATTCTGAACATGCTGAACATGCTGAACATGCTGAACATGCCGACCATGCAGAAAAGGAAGAGCATGCAAAACACACTGAACATGGAGAACATGCCGACCATGCTGAACATAGAGAACATGCCGACCATGCTAAACATGGAGAATATGCCGACCATGCTGACCATTCTGAACATGCCGACCATGTTGACCGTTCTGAACATGCCGACAATGTTGACCATTCTGAACATGCCGACCACACTGAAGAAGGAGAGCACCAAATATACGGGACGATCCACCCCGAGGTCGAAACTTCTGTTCTGTCCTCGCTGAGAGAGAAGGGCATCCACGTGTCCAGCATAGAAAGAGTAATCCTTGAAATCATCGAAAGCGCCAAGGAAGGAGTAAAAGGATTATTAAAGCTACGCACAAGCAAGGACTCAGGGAAGTTACTACAAGAAGCTTTGGAAAAACATAGCATAAATCAAAGAGATATACAAATAAATAATAATATCATTTCCCTAGATATGTATGATAGAATTCTTTCGGAAATGTTTAAAATATTAACAGACATGTCTTTCTATAAGGATGGCCATTTTTACGAAACGTTAGGTTTGAACAAATCTATACTAAACCAATCGCTAAAGGAAATTAAAATTAAAATGTTGAGGACCATTGGAATACCGTATGCAAAATTACCTCCAATTGTTAAGAATAAAGAGAAAGGAGGGACATGTGCAGTTAATAACCTCATCATTAGTATTACATCAAAGGAATTAGCTCAACGGATGGCTATAATGTTTTCAAAATGGCTAGCTCCAGAAGAGTATGGATCTGTTGTGGACTTGGACAAAAGCATAGAATTAAATGTCCTCTGTTCAGGAGCACCTATCCTAGTACAACAGTGGAAGTATTATCAAAACATGCTTGGGTTCGAAGTGGGGAATGAACATGCCTTCTTAAACCTAATAGATGATTTGCTAGTCATTGACAAGAGATATAGTAACAATGAAGAGTATTCTAAAGTGTTAAAAAAAATAAAAAAATCCAAAGCTTTTAATTATTGTACAAAAGTTATGAGAATTGCAGGAAATATTTCTTCCATTCCATTTAATCATGAAAATAATAAAACGCCCAGTTATTCAATCATTGGGTCGTTAGGTAACCTGGTGAAGGCTCACATGGGAAATTACTACACTGCCATAGCCAATAGATTAAATTCCTATTTTTTATATGCTGAGAAGAGGAACAAAAAAAACAGTCCTTTAAAAGTTACTTCTGTCTGTACTCTCCTTCATTTGACCGATATGCTTTTCAATTGTTCTGATGAGCACATGAAGAACATTTTGGATCTCAACACTTTGAAGTTAAACATTCTAAACATGCAGGGAAAGCGTGTACTGCAGCCCCTCGTCAAGATGAACTTCCTCAACGAGACGAAGAACGCCGTCCTCAAGGAGATTTGCGAGCCCAGCAACCGCCTAGTGGACGAGACCCTGTCGAAGCTCCTCAATATGCTTTCAACCGGTTCACACGAATTGCTTGCAGCTGAGGTGGAAAAGCGTGGATTCGACGAGGACTACATCCAGGAGGAAATAAAAAATATAAACGAAAGCGACAAGAACATTCGGGATAAGGGCGAGGATGAAGTGGAAAATTTCATTTTTGAAGATTTG

>P_coatneyi
ATGTCTCGTAAAAGGGTTTTTCTTTTGTGCATTTTTCTGGCTATTTCTGCAATTGTTGACGAAGCCGAGTCGTTCAGGAAGCCAAACGCGGCAACGAATGTCTCCTTCCTGGAGTTCACAGAAGATGGTCACGCTGAAGAGGGACAGGCGGGGGACCACCCGCAGGGGCAGCCAAGTGAACCCATTGTTAACACCCAGCCGTTGCAGGAAAATGTAAGTGAAGCCCCTAACCATTCGGAGGAGTCAACTGGTGGAAGCAGTCAGAACGGAAATGACGGTAGTCACGTGGAACACGCACAGGAGGGAGGCCATGGGGAAAACCCCCACGAAGGTCAACACGACAAAGGGAGCAACGGAAACGACGCAAATGTCAGCGCAAGCGTCAGCACAAGCAACGGCGGTAATGCAAAGGTTGACGGAACGGCGGGTGGACACGCGGAAGAAGCGCCAAACGAGCATGCCGTCGGGAATGTGAGTATCGAGAAGAACGACGCACACAGTGAGAGTACCACCGCAGGCGCTAATTCGCATAAGGAGGAGCAGGACTTGTATACATACACCCCTTCAGATAAAGAAGAAAACAGCTCCCCTGCCATGACTAATATGCACAACACGGTAGACCTGAAAGGAGGAAACGCCTCTGAATCGGCAACCCCAAGTGGAGACAAAGCGTCTGAACAGAATGTGCCCCACGAAGTGGCAGTTAAAAATGGTGAGGACAGTTCGCAGGGGCCTTCCAACGTGGTAGCACTGCCTAACTCGCATGGGGGGCATCCTCCACATGAGGAACATGCAGATCATGGGGAGCATGCACAACATGGGCAACACACTGAACATGCTGAACATGCACAACATGAACAGCACGACCAACATGGACAACAAGCACAACATGGCGAACATACGGAACATGCAGAACACACCAAACATGGAGAGAATGAAGAGCATACACAACATGTAGAACATGGCGAGCACGCTGAAGAGGGGGAGAACCAAATATACGGGACGATCCACCCCGAGGTGGAAGCCTCCATTCTGTCCTCGCTGAAGGAGAAGGGCATCCACGTGTCCAGCATAGAAAGAGTAATCCTAGAAATCGTCGAAAGCGCCAAGGAAGGAGTGAAAGGATTATTAAAGCTACGAACAAGCAAAGACGCAGGCAAGTTACTACAAGAAGCTATAGAAAAACTAAAAATAAATCCAAGACATCTACACATGAACAATAATTTCATTACCCTAGAAATGTATGATAGGATCCTCTCGGAAATTTTTAAAATATTAACAGAAATGTCATTCTATAAGGATGGTCATTTTTATGAAACGTTGGGTTTAAACAAATCTCTACTAAACCAATCGCTAAAGGAAATTAAGATAAAAATGCTGAGGACCATTGGAGTGCCCTATACAAAGCTACCCCCCATTGTTAAGAACAAAAAGAAAGGAGACATGTGTGCAGTTAAGAATCTCATCATTAGTATTACATCAAAGGAGTTAGCTCAACGAATGGCTATCATGTTTTCAAAATGGCTAGCTCCTGATGAATACGGATCTGTGGTCGACTTGGATAAAAGCATAGAATTAAATGTCCTCTGCTCAGGGGCACCTATCCTAGTGCAACAGTGGAAGTATTACCAAAATATGTTAGGATTCGAAGTGGGGAATGAACATGCCTTCTTAAACTTAATAGATGAGTTGCTAGTCATTGATAAGAGACATAGTAACAATGATGACTATTCTAAAGTTCTGAAGAAAATAAAAAAATCCAAAGCTTTTAATTATTGTACAAAAATTATGAGAATTGCAGGAAATATTTCTTCCATTCCATTTAATCATGAAAACAATAAAACGCCCAGTTATTCGATCGTTGGGTCGTTAGGTAACCTGGTGAAGGCTCACATGGGGAATTACTACACTGCAATTGCTAACAGAATAAACTCCTATTTTGCCTATGCTGAGAAGAGGAACAAAAAAAACAGTTCTTTAAAAGTTACTTCCGTCTGCACGCTCCTTCATTTGACCGACATGCTTTTCTACTGCTCTGATGAGCACCTAAAGAATATTTTGGACCTCAACACCTTGAAGCTCAACATTCTGAACATGCAGGGCAAGCGTGTGCTGCAGCCCCTCGTCAAGATGAACTTCCTCAGCGAGACGAATAACGGCGCTCTCAAGGAGATCTGCGAGCCCAGCAACCGCCTTGTGGACGAGACCCTGTCGAAGCTGCTCAACCTGCTCTCAACCGGTTCGCACGAATTACTCGCAGCTGAGGTGGAAAAGCGAGGCTTCGACGAGGACTACATCCAGGAGGAAATCAAAAATATAAACGAAAGCGACAACAACATTCGGGACAAGGGCGAAGACGAAGTGGAAAATCTCATTTTTGAAGATTTG

>P_berghei
ATGTCTGGCCTAAGGTTATTTTATGTATGCATTTTCATAGTGCTCTCTACATTTATTCATACCGCAAAATCAATCCAAGATAATGATGATATTTGGGGATTTTCCTTTTTTAACAAAGATGAAAAAGTAGAAGAGGGTTCTAATCAAAATGTGCAGCACGCTGATGATGCTGCCAATACAGGGCATGAACAACAAAACGCAGTAAATATTTCTGAACACCATCCAAATAATACTGAAGAATTAAAAAGCCATAAAGAACATGATGAAGGTCAATCTGAACAGGTTTCTCAACAAATAAATAACGAAAACGAGCGTAGCAATAATAATAATAACAATAATGGCAATACTCCAGAACATAATCCTTCGAACCAAACCAATAATTCAGACATCCAAGAATCAAATCATAATGATGCGAACCATCAAAATATCACAACTGAACATGCACAAACTGAAAATGTAAACAACACTGAACATATACAAACTGAAAATGTAAACAATACTGAGCATGCACAAACTGAAAATGTAAACAATACTGAACATATACAAACTGAAAATGTAAACAATACTGAACATGCACAAACTGAAAATGGACATAGTGGTGGAGATGAGGGTGAACACAGTGCAGAAGGGGACCAAAGCAACATAAACAATAATAATAAAGATCATAGTGATATATATGCACACAACAGTTCTAGTTCAGACATCAGTCAATTTAGTGATACGACAAGTTCAAGCTCATCTAGTTCAGGATATTCGAATTTAAGAAAACCTGCTTTTGTAAATGTTTCTGTACCCGCTTTTGGAAATGCTTCTGCACCCGCTTTTGGAAATACTTATAGAGCTCATAAAGGATCTTCTAATACAGAATTTTCATTTAAAGACTCGTTACAAAGTCCCTCAAATATTTTATTATATGATTATGGGCACAATCTTGAAAATTATATTAATGGAAATCATAGTGATATTATGGATAAAGGAATGAATAGCATTACCGATCCTTATAATTATAATTTATTAAAAAAGAAATATATATATTTATCATTAGCAGAAAGAGCAATATTCGAAATTATGGATGTTTCTAAAAAAGGATTGAGTGAAATTAATAGTATGCGAAATAGTGAAACTATTTCTAAAATATATTATGATGCTTTAAAAAGATTAAAAATAAATGAACATTCTCTTGATTCAAGATTAGAGTTGATTTCACTTGAAACATGTGATAAAATATTATCAGAAATGTTTAAAATATTAACTGAATTGTCTTATGATAATTATTCACAATTTTATGAATCTATGAATATTAATAAATCAGCATTAAGTGAATCGTTTAAAGACATCAAAATCAAAATATTAAAAAAAATAGGTGTTTCATATGCAAAATTTCCACCAATTATTAAAGAGACAAACGGAAGTCAATGTCCAGTTAATAATTTGATTATAAGTATAACACCAAGAGAATTATCACAACGTCTTGCTATTATGTTTAGCAGTTGGCTATCTACTGATGAATACGGTTCTATAAATGATTTTGAAAATAATATCGAACTAAATGTTTTATGTTCAGGTGCATCCATATTAATGCAACAATGGAAATATTATCAAAATGCTTTAGGGTTTGAAGATAATAATGATCATGCATTTTTAGGTTTAATCGATGAATTATTAACAATAGACAAAAGATATAGTAAAAATGAAGAACATAGTAAATCTTTAGAACAAATGAAAAAATCAAAAGTATTTAATTATTGTACTAAACTTATGAGAACAAGTGGAAACATTTCAACAATACCATTTAATCATGAAAACAATAAAACTCCAAGTTCATCCATTATTGGTTCATTAGGAAATTTAGTTAAGGCACATATAAGTGGATATTATGCAGCTACTGCTCAAAGAATTAACTCTTATTTTAATTATTCTAACAATAAAGATCAAAAGAAAGCACTATACAAAGTCATATCAGTTTGTACTCTCTTAAATTTAACAGATATTTTATTTAATTGCACAGATCCACAATCAACTAATTCAGCAAATTTGAACATTTTGAAGCTAAATGTATTAAATACTAAAGGAAAAGAAATTCTATATCGCCTTTATAATTTAAGCTACTTATTAGAGAGCGAAAACGAAGCAATTAAAGAAGTGTGTAATCCTAAAAATGCCTCAGTTGATAAATCGTTACAAAAATTGTTAGAATTACTTTCATCAAACTCACACAACGTATTAGCACATGAAATGGAAAAGAGAGCTCTTGATACTGATTATATTAACGAGGAAATAAACAATATAAGTGATTTTGATCATAATGAAAAAGACAATGGAGAAGATGATGTTGAGAAAGCCATTTTTGATGATTTA

>P_yoelii 
ATGTCTGGCCTAAGGTTATTTTATGCATGCATTTTCATAGTGCTCTCTACATTTGTTCATACCGCAAAATCATTCCAAGATAATGATGATATTTGGGGATTTTCCTTTGTTAACAAAGATGGAAAAGTAGAAGAGGATTCTAATCAAAATGTGCATCACGCTGGTAATGCTACCAATACAGAACATGGACAACAAAATGCAGTAAATATTTCTGAACATCATCCAAATAATACTGAAGAATTAAAAAGCCATGAAGAACATGGTGAAGGTCAATCTGAACAGGTTTCTCAACAAATAAATAACGAAAACGAGGGTAACAATAACAATAATAATAATACTGACAATATTCCAGAACATAATCCTTCGAACCAAACCAATAATTCAGATGTTCAAGAATCAAATCATAATGATATGACCCATCAAAATGTTACAACTGAAAATGTAAACAATACTGAGAATGTACAACCTGAACATGTAAATAATACCGAACATGTACAACCTGAACATGTAAATAATACCGAACATGTACAACCTGAACATGTAAATAATACCGAACATGTACAACATGAAAATATAAACAATACTGAACATGTACAACCTGAACATGTAAATAATACCGAACATGTACAACCTGAATATGTAAATAATACCGAACATGTACAACCTGAATATGTAAATAATACTGAACATGTACAACCTGAAAATGTAAACAATACTGAACATATACAACATGAAAATGGGCATAGTGGTGAAGAAGAGGGTGAGCACAGTGCAGAAGGGGACCAAATCAACATAAACAATAATAATAAGGATTACAGTGATGTATATTCACACAGCAGTTCTAGTTCAGATAGCAATCAATTTAGCGATACGACAAGCTCAAGTTCAGATATCAATCAATTTAGCGATACGACAAGTTCAAGTTCAGATAGAAGTCAATTTAGCGATACGACAAGTTCATCTAGTTCAGGATATTCGAATTTAAGAAAACCTGTTTTTGGAAATGGTTCTAGACCCGTTTTTGGAAATCCATCTGCACCCGTTTTTGGAAATCCATCTGCACCTGTTTTTGGAAATCCATCTGCACCCGTTTTTGGAAATAATTATGGAGGTCATAAAGGATCGTCTAGTACAAATTTTTCATTTAAAGACGCTCCACAAGGTTTCTCAAATATGTTATATAATTATGGGCAAAATCTTAAAAATCATATAAATGAAAATCATAGTGATATTATGGATAAAGGAATGAATAGCATTACCGATCCTCATAATTATAACTTATTAAAAAACAAATATGTATATTTATCATTAGCAGAAAGAGCAATATTCGAAATTATGGATGTTTCTAAAAAAGGATTGAGTGAAATTAGTAGTATGCGAAATCGTGAAAATATTTCTAAAATATATCATAGTGCTTTAAAAAGATTAAAAATGAATGTCCATTCTCTTGGTCCAAGATTAGAGTTGATTTCACTTGAAACATGTGATAAAATATTATCAGAAATGTTTAAAATATTAACTGAATTGTCTTATGATAATTATTCACAATTTTATGAATCTATGAATATTAATAAATCAGCATTAAGTGAATCATTTAAAGAAATAAAAATCAAAATATTAAAAAAAATAGGTGTTTCATATGCAAAATTCCCACCAATTATTAAAGAGACAAACGGAAATCAATGTCCAGTTAGTGATTTGATTATAAGTATAACACCCAGAGAATTATCGCAACGACTTGCTATTATGTTTAGCGGTTGGTTATCTGCTGATGAATACGGTTCTATAGATGATTTTGAAAATAATGTCGAACTAAATGTTTTATGCTCAGGTGCATCCATATTAATGCAACAATGGAAATATTATCAAAATGCTTTAGGGTTTGAAGATAATAATGATCATGCATTTTTAGGTTTAATCGATGAATTATTAACAATAGACAAAAAATATAGTAAAAATGAAGAACATAGTAAATCTTTAGAAAAAATGAAAAAATCAAAAGTATTTAATTATTGTACTAAACTTATGAGAACAAGTGGAAACATTTCAACAATACCATTTAATCATGAAAACAATAAAACTCCAAGTTCATCCATTGTTGGTTCATTAGGAAATTTAGTTAAGGCACATATGAGTGGATATTATGCAGCTACTGCTCAAAGAATTAACTCTTATTTCAATTATTCTGACAATAAAGATAAAAAGAAAACACTATCTAAAGTCATATCAGTTTGTACTCTCTTAAATTTAACAGATATTTTATTTAATTGCACAGATCCACAATCAACTAATGCCGCAAATTTGAACCTTTTGAAACTAAATGTATTAAATACTAAAGGAAAAGAAATTCTATATCGTCTTTATAATCTAAGTTACTTATTAGAGAGCGAAAACGAAGCAATTAAAGAAGTGTGTAATCCTAAAAATGCCGCAGTTGATAAATCATTGCAAAAATTGTTAGAATTAGTTTCGTCAAGCTCACACAACGTATTAACACATGAAATAGAAAAGAGGGCTCTTGGTACTGATTATATTAACGAGGAAATAAAAAATATAAATGATTTTGATCATAATGAAAAAGACAAAGGAGAAGATGATGTTGAGAAAGCCATTTTTGATGATTTA

>P_chabaudi 
ATGTCTGGCATAAGGTTATTTTATGTATGCATTTTCATAGTGCTCTCTACATTTATTCATACCGCAAAATCATTTCAAGATAATGATGATTTTTGGGGATTTTCCTTTTTTGACAAAAATGGCGATAATAACGCGGAAAATGAAAAAGTAGAAGAGGGCTCTCATCAAAATATGCAGCACACTGATGATGCTGCCAATACAGGAAATGAACAACAAAATGTAGTAAATGGTTCTGAGCATCATGCAAATAATACTGAAGAATTAAAAAACCATGAAGAACATGGTGAAGATCAATATGAACATACTTCTCAACAAATAAATAACGAAATCGAGGATAGCAATAATAACAATAACAATAATAACAGTGACAATACTCCAGAGCATAATCCTTCGAACCAAACAAATAATTCAGATATTCAAGAATCAAATCATAATGACATGAGCCATCAAAATGCTACAACCGAGAATGAACACAACACTGAACATGTACCAACTGAAGATACACCAGCTGACCAAGCACCAACTGAGCAAGCACCAACTGAACATGTACCAACTGAAGATACACCAGCTGACCAAGCACCAACTGAACAAGCACCAACTGATCAAGCACCAACTGATCAAGCACCAACTGATCAAGCACCAACTGATCAAGCACCAGCTGATCAAGCACCAGCTGAACAAGCACCAACTGAACAAGCACCAGCTGAACAAGCACCAACTGAACAAGCACCAACTGAACAAGCACCAGCTGATCAAGCACCAACTGAACATGGACATAATGGTGAAGATGAAGGTGAACACAGTGCGGAAGGAGACCAAATCAACAAAAACAATAATAGCAAGGATCACAGTGATACAACTTCAAGCAGCAGTTCTAGTTTAGATAGTGCTCAATTTAGCGATACCACAAGTTCAAGCTCATCTAGTTCAGGGTACTCGAATTTAAGAAAACCGGTTTTTGGAAGTCCTTCAAATCCTCTTAAAGGATTTTCACATAATGTTACGTCACAAAGCTCCTCAAGCATGCCATTATTTAATTATGGGCAAAATATTAAAAAACATGCTACTGAAATGTTTACTGATATTACGGATAAAGGATTGGACAGTATTTCCGATCCTCATAAATATCATTTATTAAAAAAAAAATATATATATTTATCAGTAGCAGAAAGAGCAATACTCGAAATTATAGATGCTTCTAAAAAAGGATTAGATGCAATTCGTGGTTTGAAAGATCATGAATTGTTTCATAAAATATATAAGGACGCTGTAATAAGATCAAATTTGAATACCCATTCTATTGCCAGAGGATTCGACGTGATCACACTTGAAGAATGTGATAAAATATTATCAGAAATGTTTAAAATATTAACTCAATTGTCCTATGATAATTATCCGAAATTTTATAAATCTATGAATATTAATAAATCAGCATTAAACGCATCGTTTCCAGAAATAAAAATGAAAATATTAAAAAAAATTGGTGTTACATATTCAAAATTACCACCAATTTTTAAAGATACAAATGGAAATAAATGCCCAGTTAGTGATTTTATTATAAGTATAACACCAAGAGAATTAACACAACGACTTGCTATTATGTTTAGTAATTGGCTATCTGCTAATGAATATGGTTCTATAGAAAATTTTGAAAATAATGTCGAACTAAATGTTTTATGTTCAGGTGCATCCATATTAGTGCAACAATGGAAATATTATCAAAATATTTTAGGGTTTGAAGATAATAATGATCATGCCTTTTTAGGTTTAATCGATGAATTGTTAACAATAGACAAAAAATATAGTAAAAATGAAGAACATACTGAATCTTTAGAAAAAATGAAAAAATCAAAAGTATTTAATTATTGTACTAAACTTATGAGAACAAGTGGAAACATTTCGACAATACCATTTAATCATGAAAACAATAAAACTCCAAGTTCATCTATTATTGGTTCATTAGGAAATTTAGTTAAGGCACACATAAGTGGATATTATGCAGCAACTGCTCAAAGAATTAACTCTTATTTTAATTATTCGGACAAGAAAAATAAAAAGAAAACACTGCCTAAAGTCATTTCAATTTGTACTCTCTTAAATTTAACAGATATATTATTTAATTGTACAGATCCACATTCAACTCATACCCCAAATTGGAACCTCTTGAAGCTAAATGTATTAAATACTAAAGGAAAAGATATTCTAAATCATCTTAATAACCTAAACTACCTATTAAATAGCGAAAACGAAGCAATTAAAGAAGTGTGTAATCCTAAAAATGACACAGTTGATAAAACCTTGCAAAATTTGTTAGTTTTAATTTCATCACAATCACACGATGTATTAGCACAAGAAGTAGAAAAGAAAGGTCTCGGTACTGGTTATATTAAGGATGAAATAAAAAATATAAATGAATATTACTACAATAAGATTGCCGAAGGAGAAGATGATGTTGAGAAAGCCATTTTTGATGATTTA

>P_vinckei
ATGTCTGGCCTAAGGTTATTTTATGTATGCATTTTCATAGTGCTCTCTACATTTATTCATACCGTAAAATCATTCGAAGATAATGATGATTTTTGGGGACTTTCCTTTGTTGACAAAAATGGCGATAATAACGCGGAAAATAAACAAGTAGAAGAGGGTTCTCATCAAAATATGCAACACACTGATGATGCTGCCAATACAGAACATGAGCAACAAAATGTAGTAAATGGTTCTGAGCATCATGCAGATAATACTGAAGAATTAAAAAAACATGAAGAACATGGTGAAGGTCAATCTGAGCATAATTTTCAACAAATAAATAACGAAATCGAGAATAGTAATAGTAACAATAATAATAATAATAATAACAATGACAATACTCCAGAACATAATCCTTTGAACCAAGTCAATAATTCAGATATGCAAGAATCAAATAATAATGACATGAGTCATCAAAATGCTACAACCGAGAATGAACACAACACTGAACAAATATCAACTGAACAAATACCAACTGAACAAGCATCAACTGAGCAAGTACCAGCTGGACAAGCACCAACCGAGCAAGTACCAGCTGGACAAGCACCAACCGAGCAAGTACCAGCTGGACAAGCACCAACCGAGCAAGTACCAACCGAGCAAGCACCAACCGAGCAAGTACCAACTGAACAAGTACCAACTGAACAAGTACCAACCGAGAAAGTACCAACTGAACAAGCACCAGCTGAACAAGGACATAGTGGTGAAGATGAAGGTGAACACAGTGCAGAAGGAGACGAAATCAACAAAAACAATAATAGCAAGGTTAGCAGCGATACATCTTCGGACAGCAGTTTTAGTTTAGATAGTAATCAATTTAGCGATACCACAAGTTCAAGTTCATCTGGTTCAGGATATTCGAATTTAAGAAAACCTGTTTTTGGAAATCCTGTAGATGCTCATAAAGAATTTTTACATAATGGCGCTCCACAAGGCTCCTCAAACATGCTATTATATAATTATGGAGCAAATACTAAAAAAAATGGTAGTGAAGTTTTGACTGATATTGGGAATAAAGGATTGGACAGTATTTCCGATCCTCATAAATATAATTTATTAAAAAGAAAAAGTATATATTTAACATTATTAGAAAGAGCAATATTCGAAATAATGGATTCTTCTAAAAAAGGATTAAGTGAAATTAATGGTATGCGAAATAATGCAACTGTTTCTAAAATATATATGGAGGCTTTAAAAAGATTAAAAATGAATCACCATTCCCTTGGAAAAGGATTAGAGTTTATCACACTTGAACAAAGTGATAAAATATTATCAGAAATGTTTAAAATATTAACTGAATTGTCTTATGATAATTTTCCAGAATTTTATCGATCTATGAATATTAATAAATCAGCATTAAGTGAATCGTTTAAAGAAATAAGAATAAAAATATTTAAAAAAATTGGTGTTTCATATGCAAAATTACCACCAATTATTAAAGGGACAAGTGGAAATAAATGCCCAATTAATGATTTAATTATAAGTATAACACCAAAAGAATTATCACAACGACTTTCTATTATGTTTAGTAGTTGGCTAGCTTTTGATGAATATGGTGCTTTAGAAGATTTTGAAAATAATGTCGAACTAAATGTTTTATGTTCAGGTGCATCCATATTAATGCAACAATGGAAATATTATCAAAATATTTTAGGGTTTGAAGATAATAATGATCATGCATTTTTAAGTTTAATCGATGAATTATTAACAATAGACAAAAAATATAGTAAAAATGAAGAACATAGTAAAACTTTAGAAAAAATCAAAAAATCAAAAGTATTTAATTATTGTACTAAACTTATGAGAACAAGTGGTAACATTTCGACAATACCATTTAATCATGAAAACAATAAAACTCCAAGTTCATCTATTATTGGTTCATTAGGAAATTTAGTTAAGGCACATATAAGCAGATATTATGCAGCAACTGCTCAAAGAATAAACTCTTATTTTAATTATTCGGACAAGAAAAATAAAAAGAAAACACTACCTAAAGTAATTTCAATCTGTACTCTCTTAAATTTAACAGATATACTATTTAATTGCACAGATCCACATTCAACTTATACCCCAAATTTGAACCTTTTGAAGCTAAATGTATTAAATACTAAAGGAAAAGCAATTCTAGATCATCTTAATAACCTAAACTATTTATTAGATAGCGAAAACGAAGCTATTAAAGAAATTTGTAATTCTAAAAATGACGTAGTTGATAAAACATTGCAAAAATTACTAATTTTAATTTCGTCACACTCACATGAAGTATTAGCAAACGAAGTAGAAAAGAAAGGTCTTGGCCCTGATTATATTAACAGCGAAATAAAAAATATAGATGACTCTGATCACGATAGTAATGACGAAGGAGAAGACGATGTTGAAAAAGCCATTTTTGATGATTTA

>P_gaboni
ATGTCTAGTGTTAGATTTTTTTTATGTATTTTTCTAGTTCTTTTCACATTTATTGATATAGTTAAACCATTTAAAGGAAATTATGGAGATGCTAATTATTCCTTTTTTCAAGCAACACCTGTTAACAATACAGGAGAAACTCAGAAAAATGAACCAACAGATGTACAATCCAATATAACACAAAATGAAGAAATTAATAATACGAAACCATTACAAGAAAATATAACTAATAATCAACAAAATAATAATGAACAACTAAATAATAATATTAGTGAACAACAAAATAATAACGATACAACCGTATCTCATATTCCAAACGACACAAGTAGTAATACTATAGATAATTCAAATATAAACCAATTAGATAAATCAAATGATACAAATAATATAATAAAACACGAAGAAAATAATCAAACAAAGGAAAATAACCCAGAAACTATTCAACATACAGAACCACTAACTAATCAAAATACAAATGAAGTTAAAATAAATGATCATAATGAACATGAAAAAAATACTGAAGAAAATAAAATAGAGGTACAACATAATAACATAAATCATCATTCAGATGATATGAATAAAAACCAAAATATTAATAATAATATGATAAATGAAAATGCAGATAAAAATGTCCCACAATTAGATCAAACTGCAAAGTCTAATGAACAACATATAAATGAACACACAACTAACCATCCTATTGAATCACACATGGGTGAACATAATCGTGACCAAATAAATGAAGCTATCCATAATGAAAATGCAACCACTACAAGAACCCATAGTGAAAATGCTACCACCTCAACAAATGAACAACATGCCCATGATCAAAATACTGAAGTTCATCCAAATGACAAACTGGCTGTTGTTCCGTTCCAAGGAATAAGAAATAACATTCCCTCAAATGAATCACAACCAATTGTAAGTTTTCCAAACGAGGATGATAATCATGCGCATAATGAAGGTTCTATAAACACATCTGTTGAAGGAGAACACAATAATACAGAAAATAAAGAAGGTCCCATCATTACACCATTAGAAGGAGAAAAAGAAGGTACTGCAAACAAAGAAGACGTAACGCCTACACATATAGTAGGGGAACAGGTACCACCTCAAACACATCAGGGATATATCATTACACCAGTAGGAGGGCAACATGCACTCACTCAAACACATCACGAACATATGACTACACCAGTAGGAGGGCAATATACACATGGACAAGAAAATAATGATGCTAGATATATGACAATGAACACGGATGAAAGTAGCAACAGTGATACAAAAGGAGAACATTTAAATTTACGAGCTTATAATAAAAATATGAATAATAACAAAGTGCATAATGATAAATACGATAGTGATACGTTAACTAGCGACGGACTTGATGATACATATTCAAGTATGCAACAGAACTTTGATAAAAACGGAATCGATAGTTTTAAAGGGAAAGGGTTGCATGTATCTTTAAGAGAAAGAATAATAATGGAAATAATGGAAAGTGGAAAGAATGGAATAGATGGTTTATTAAAATTAAAAGATAGTAAAGATAGTGGTAACTTATTTATGGAAGCATTAGAAAAGTTAAATATAAATATCAATGAATTAAAAAAGAATAAAAATTTAATATCATTAGAAGTATATGATAAAATATTATCAACCATGTTTAAAATATTAACCGAGATGTCTTTTTATGAGGATTCTAAATTTTATGAAACCTTAGGTATAAAAAAGGATATATTAAATCAATCATTAAAAGATATAAAAATAAAAATATTAAGAAAAATTGGTGTTTCATATAGTAGGTTACCACCTATAATAAAACATACCGAAGGAAAATGTGCACTCAAAGATTTAATTATAAGTATATCATCAAAAGAATTAGCACAACGTATGGCAATCATGTTTATAAAGTGGTTATCTCCTGATGAATATGGATCAGTTGTTGATTATAAAACTAACGTAGAATTAAATGTATTATGTTCAGGTGCTCCTATACTTATACAACAGTGGAAATATTATCAAAATATGTTAGGATTTGAAGAAGATAAAGATCATGCATATTTAGGATTAATAGATGAATTATTAGTTATGAATAAAAGATATAGTGAAAACAAAGACTATGTTAAAACATTAGAAAATATAAAAAAATCCAAAGTTTTTAAACATTGCACAAAAATTATGAGAATTGGTGGTAAGGTATCATCTGTACCTTTTAATTATGAAAATGTAAAGAAACCAAGTTCATCTATTATTGGTTCATTAGGTAATTTAATTAAGGCTAATATTAGTACATATTATAAGGCAACAGCTCAAAGAATTAATTCTTATTTTCATTATACTGAGAAAAAAAGTAAAAAATCAAGCCCATTGAAAATTATCTCAGTTTGTACTCTTCTACATATAACAGATATGTTATATAAATGCTCAGATGAAAATTCTAATGGAGTAATGGATTTATATAACTTACAATTTAATACTTTAAATATGAAAGGTAAAATGGTATTACAATATTTAGTGCACTTGAAATTCTTAACTGAGGAAAAAAAATCTCATCTTAAGGAGATATGTGAGCCCCAAAACGGATTAATAGACGAGACTTTAACCAAGATGTTATCTCTACTATCAACCGACTCTCATGAAATATTATCACATGAATTAGAAAATAAAGGATTTGACGAAGATTATATTCAAGATGAAATAAAGAATATAAACGAAAGTGATAACAATATTAGAGATAAAGAAGAAGACGATGCTGAAAATATGATTTTTGATGATTTA

>P_falciparum
ATGTCTAGTGTTAGATTTTTTTTATGTATTTTTCTAGTTCTTTTTACATTTATTGATATAGTTAAACCATTTAAAGGAAATTATGGAGAAGCAAATTTTTCCTTTTTTCAAGCAACACCTGCTAGCCATATAGAAGAACCTCAAAAAACTGAATCAACCGATGCACAATCAAACATAACACAAAATGAAGAAATTAATAATACGAAACCATTACAAGAAAATATAACTAATAATCAACAAAATAGTAATGAACAACAAAATAATAATGAACAACAAAATAATAATGAACAACAAAATAATAATATACAACAAAATAATATCGATACATCCATATCTCATGTTCCAAACGACACAATTAAGAATCCTATAGATAATTCAAATATAAGCAATTTAGATAAATCAAATGATACAAATAATGTAATAAAACACGAAGAAAATAATCAAACGAAAGAAAATAACCTAGAAACTATTAAACATACAGAACCACTAACTAATCAAAATACAAATGAAGTTAAAATAAACGATCATAATGAACATGAAAAAAATACTGAAGAAAATAAAATAGAGGAGCAATATAATAATATAAATCATCATTCACATGATATAAATAAAAACCAAAGTATTAATAATAATATGAATAATGAAAATGCAGATAAAAATGTGCCACATTTAGATCAAAGTGCAATGTCTAATGAGAAACATATAAATGAACACACAACTAACCATCCTATTGAATCACACACTGGTGAAAATAACCATGATAAAATAAATGAACCTATTCCTATTGAACATGCTACCACTCCAACGAATGAACCCATTCCTATTGAACATGCAGCTACTCCAACGAATGAACCTATTCCTATTGAACATGCAGCTACTCCAACGAATGAACCTATTCATATTGAACATGTAGCTACTCCAGCAAATGAACCTACCCACAGTGAACATGCTACCACCACAACAAATGAACCTATTCATATTGAACATGCAGCTACTCCAACAAATGAACATATCCATAATGAGCATGCTACCACCACAACAAATGAACCTACTCATAATGAACATGCTGCCACCATAACACATGAACCTACCCATAATGAACATACTACCACTCCAACAAATGAACCTATCCATAATGAACATGCTACCACTCCAACGAATGAACCTATTCCTATTGAACATATAGCTACTCCAGCAAATGAACCTACTCATAATGAACATGCTACCACCACAACGAATGAACCTACTCATAATGAACATACTACCACTCCAACAAATGAACCTATCCATAATGAACATGCTACCACTCCAACGAATGAACCTATTCCTATTGAACATATAGCTACTCCAGCAAATGAACCTACTCATAATGAACATGCTACCACCACAACGAATGAACCTACTCATAATGAACACGCTACCACCACAACAAATGAACCTACTCATAATGAACATGCTACCACCACAACAAATGAACCTATCCATAATGAACATGCTACCGCCACAACAAATGAATCTACGCATAATGAACATGCTACCACCACAACAAATGAACCTACCCATAATGAACATTCTACGACTCCAACAAATGAATCTACTCATAGTGAAAATGCTACCACTTCAACAAATGAACAACATTCCCATGATCAAAATACCGAAGTTCATCCAAATGACAAGCTAGCTCTTGTTCCGTTCCAAGGAATAAAAAATCCCATTCCTTCAAATGAATCACAACCAATTATAAGTTTTCCAAACGAGGATGATAATCATGCGCAAAATGAAGGTTCTATAAACGCACCTTCTGAAGGGGAACACAATAATACAGATAATAAGGAAGGTCCCATCATTACACCATTAGAAGGAGAACAAGCAGGTACTGCACACAAAGAAGACGTAACACATAAACATATGGTAGGGGAACATGTACCCCCTCAAAAAACACACCATGGACCTATCATTACACCAGTAGGAGGAAATCATGTACCCCCTCAAACACATCACGCACATATCATTACACCAGTAGGAGGGGAACATGCACATGGGCAAGGAAATAATGATACTACATATGTCACAATGAACACAGATGAAAGTAGCAGCAGCGATACAAAAGGAGAACATTCAAATTTACGATCTTATAATAAAAATATGAATAATAACCACGCGCAGCGTGATCAATATGATAGTGATACGTTAAATAGCGAAGGATCCGATGATGCATATTCAAGTATGCAACAGAACTTTGAGAAAAACGGAATCGATAGTTTTAAAGGGAAAGGGTTGCATGTATCTTTAAGAGAAAGAATAATAATCGAAATAATGGAAAGTGCAAAGAATGGAATAGATGGTTTATTAAAATTAAAAGATAGTAAAGACAGTGGCAAATTATTCATGGAAGCATTAGAAAAGTTAAATATAAATATGAAGGACTTAAAAAAGGATAAAAACTTAATATCATTAGAGGTATATGATAAAATATTATCAACCATGTTTAAAATATTAACCGAGATGTCATTTTATGAAGATTCCAAATTTTATGAAACCTTAGGTATAAAAAAGGATATATTAAATCAATCATTAAAAGATATAAAAATAAAAATGTTAAGAAAACTTGGTGTTTCGTATAGTAGGTTACCACCTATTATAAAACATACAGAAGGGAAATGTGCTATCAAAGATATAATTATAAGTATATCATCAAAGGAATTAGCACAACGTATGGCAATCATGTTTACAAAATGGTTAGCTCCTGATGAATATGGAGCAGTTGTTGATTATGAAAATAACGTAGAATTAAATGTATTATGTTCAGGTGCTCCTATACTTATACAACAGTGGAAATATTATCAAAACATGTTAGGGTTTGAAGAAGATAAAGATCATGCATATTTAGGATTAATAGATGAATTATTAGTTATGAATAAAAGATATAGTCAAAACAAAGACTATGTTGAAACATTAGAAAAAATAAAAAAATCTAAAGTTTTTAAGCATTGTACAAAAATTATGAGAATTGGTGGTAAGGTATCATCTGTACCTTTTAATTATGAAAATGTAAAGAAACCAAGTTCATCTATTATCGGTTCATTGGGGAATTTAATTAAAGCTAATATTAGTACATATTATAAGGCAACAGCTCAAAGAATTAATTCTTACTTTCATTATACTGAGAAAAAAAGTAAAAAATCAAGCCCCTTGAAAATTATCTCAGTTTGTACTCTTCTACATCTAACAGATATGTTATATAAATGTTCAGATGAAAATTCTAATGGAGTAATGGATTTATATAACTTACAACTTAATACTTTAAATATGAAAGGTAAAATGGTATTACAGTATTTAGTGCACTTGAAATTCTTAACTCAGGAAAAAAAAAATCAACTTAAGGAGATATGCGAACCCCAAAACGGACTAATAGACGAAACATTAACAAAGATGTTAATTCTACTATCAACGGATTCTCATGAATTATTATCACATGAATTAGAAAATAAAGGATTTGACGAAGATTATATTCAAGACGAAATAAAGAATATCAACGAAAGTGATAACAATATTAGAGATAAAGAAGAAGACGATGCTGAAAAGATGATTTTTGATGATTTA

>P_reichenowi
ATGTCTAGTGTTAGATTTTTTTTATGTATTTTTCTAGTTCTTTTTACATTTATTGATATAGTTAAACCATTTAAAGGAAATTATGGAGAAGCAAATTTTTCCTTTTTTCAAGCAACACCTGCTAGCAATATAGAAGAACCTCAGAAAACTGAATCAACCGATGTACAATCAAACATAACACAAAATCAAGAAATTAATAATACGAAACCATTACAAGAAAATATAACTAATAATCAACAAAATAATAATGAACAACAAAATAATAATGAACAACAAAATAATAATGAACAACAAAATAATAATATACAACAAAATAATATCGATACATCCATATCTCATATTCCAAACGACACAATTAACAATCCTATAGATAATTCAAATATAAACAAATTAGATAAATCAAATGATACAAATAATATAATAAAACACGAAGAAAATAATCAAACGAAAGGAAATAACCTAGAAACTATTAAACATACAGAACCACTAACTAATCAAAATACAAATGAAGTTAAAATAAACGATCTTAATGAACATGAAAAAAATACTGAAGAAAATAAAATACACGAGCAATATAATAACATAAATCAGCATTTACATGATATAAATAAAAACCAAAGTATTAATAATAATATGAATAATGAAAATGCACATAAAAATGTCCCACATATAGATCAAACTGCAATGTCTAATGAAAAACATATAAATAAACATACAACTGACCATCCTATTGAATCACACAATGCTGAAAATGACCATGATAAAATAAATGAACCAACCCATAGTGAGCATGCTACCACCACAACAAATGAACCTATTCATATTGAACATGCAGCCACTCCAACAAATAAACCTATCCATAATGAGCATGCTACCACCACAACAAATGAACCTACTCATAGTGAAAATTCTACCACTCCAACAAATGAACCTACTCATAGTGAAAATTCNNNAGTGAAAATTCTACCACTCCAACAAATGAACCTACTCATACTGAAAATGCTACCACTCCAACAAATGAACAACATTCCCATGATCAAAATACCGAAGTTCATCCAAATGACAAACTAGCTGTTGTTCCGTTCCAAGGAATAAAAAATCACATTCCTTCAAATGAATCACAACCAATTATAAGTTTTCCAAACGAGGATGATAATCATGCGCAAAATGAAGGTTCTATAAACACACCTTCTGAAGGGGAACACAATAATACAGAAAATAAACAAGGTCCCATCATTACCCCATTAGAAGGAGAACAAGCAGGCACTGTACACAAAGAAGACCTAACACATAAACATATGGTAGGGGAACATGTGCCCACTCAAAAAACACAACACGGACCTATCATTACACCAGTAGGAGGAAATCATACACCCCCTCAAACACATCACGCACATATCATTACACCAGTAGGAGGAGAACATGCACATGGGAAAGGAAATAATGATACTACATATGTCACAATGAACACAGATGAAAGTAGCAGCAGCGATACGAAAGGAGAACATTCAAATTTACGATCTTATAATAAAAATATGAATAATAACCACTCGCAGCATGATCAATATGATAGTGATATGTTAAATAGCGAAGGATCCGATGATGCATATTCAAGTATGCAACAGAACTTTGAGAAAAACGGAATCGATAGTTTTAAAGGGAAAGGGTTGCATGTATCTTTAAGAGAAAGAATAATAATCGAAATAATGGAAAGTGCAAAGAATGGAATAGATGGTTTATTAAAATTAAAAGATAGTAAAGACAGTGGCAAATTATTCATGGAAGCATTAGAAAAGTTAAATATAAATATGAAGGACTTAAAAAAGGATAAAAATTTAATATCATTAGAAGTATATGATAAAATATTATCAACCATGTTTAAAATATTAACCGAGATGTCATTTTATGAAGATTCCAAATTTTATGAAACCTTAGGTATAAAAAAGGATATATTAAATCAATCATTAAAAGATATAAAAATAAAAATATTAAGAAAACTTGGTGTTTCGTATAGTAGGTTACCACCTATAATAAAACATACAGAAGGGAAATGTGCAATCAAAGATATAATTATAAGTATATCATCAAAAGAATTAGCACAACGTATGGCAATCATGTTTACAAAATGGTTAGCTCCTGATGAATATGGAACAGTTGTTGATTATAAAAATAACGTAGAATTAAATGTATTATGTTCAGGTGCTCCTATAATTATACAACAGTGGAAATATTATCAAAATATGTTAGGGTTTGAAGAAGATAAAGATCATGCATATTTAGGATTAATAGATGAATTATTAGTTATGAATAAAAGATATAGTCAAAACAAAGACTATGTTGAAACATTAGAAAAAATAAAAAAATCTAAAGTTTTTAAGCATTGTACAAAAATTATGAGAATTGGTGGTAAGGTATCATCTGTACCTTTTAATTATGAAAATGTAAAGAAACCAAGTTCATCTATTATCGGTTCATTGGGGAATTTAATTAAAGCTAATATTAATACATATTATAAGGCAACAGCCCAAAGAATTAATTCTTACTTTCATTATACTGAGAAAAAAAGTAAAAAATCAAGCCCCTTGAAAATTATCTCAGTTTGTACTCTTCTACATCTAACAGATATGTTATATAAATGTTCAGATGAAAATTCTAATGGAGTAATGGATTTATATAACTTACAACTTAATACTTTAAATATGAAAGGTAAAATGGTATTACAGTATTTAGTGCACTTGAAATTCTTAACTCAGGAAAAAAAAAATCAACTTAAGGAGATATGTGAACCCCAAAACGGACTAATAGACGAAACATTAACCAAGATGTTAATTCTACTATCAACGGATTCTCATGAATTATTATCACATGAATTAGAAAATAAAGGATTTGACGAAGATTATATTCAAGACGAAATAAAGAATATCAACGAAAGTGATAACAATATTAGAGATAAAGAAGAGGACGATGTTGAAAAGATGATTTTTGATGATTTA

>P_gallinaceum
ATGTCTAATATAAGATTTTTTGTATGTGTTTTTCTAGTTCTATCTACGTTTATTGATAAAATAAAGCCATTAAAAGAAAATGATGGAAGGTTAAATGTTTCTTTTTTTCAAGCATCACCACAAAACCACTCAAAGGACCAAGAAGATGACAATTCTCAAAAAGACAAACAAATAAATAATCCAATTATTAATCCTATACCTTTAAGGGAAGGAAGTAGTGATGCTTTGAATGATAACGAGGAATATAATAAAAATAAAAATATAGATGAAAATGTTCATACTAAAGAACAGAACCAATACTGGGATAACCATGGTGAAGGGCATGATACTGGACAGAATGTTGAGCATAACATCGATCAGGGAAAAAATACCTCCGACCAAGGAGATGAACAACATAAAGATACATCTAACCAAATTGGAGATACTCCTAGTCATACAAATGAAGAGCATAAACGTGAAACTGGTCATGGTGAAGGCACTACTAGTCAAAGAAATGAAGAGCATAAACATGAAACTGGTCAAGGTGAAGACACTACTAGTCAAAGAGATGAAGAACATAAAAATGAAACTACTCAAGGTGAAGATACTACTAGTCAAAGAGATGAAGAACATAAAAATGAAACTACTCAAGGTGAAGATGCTTCCAATCAAAGAAATGAAGAACATAAAAATGAAACTGGTCAAGGTGAAGATACTGCTTATCATAGAGATGAAGAGCATAAAGATGAAACTACTCAAGGTGAAGATACTACTAGTCAAAAAAATGAACAAAATAAAAATGAAACTACTCAAGGTGAAGATGCTTCCAATCAAAGAAATGAAGAACATAAAAATGAAACTGGTCAAGGCGAAGATACTGCTTATCATAGAGATGAAGAGCATAAAGATGTAACTACTCAAGGTGAGAATACTTTTGATTACAGAAATGAACAGCATAAAAATGAAACTACTCAAGGTGAAGATACTGCTTATCATAGAGATGAAGAGCATAAAGATGTAACTACTCAAGGTGAGAATACTTTTGATTACAGAAATGAACAGCATAAAAATGAAACTACTCAAGGTGAGAATACTTTTGATTACAGAAATGAACAGCATAAAAATGAAACTACTCAAGGTGAAGATACTGCTTATCATAGAGATGAAGAGCATAAAGATGTAACGACTCAAGGTGAAGATACTTTTGGTTACAGAAATGAACAGCATAAAGATGTAACTACTCAAGGTGAAGATACTACTGAGCAAAGAAACGATTATTATAATTTTAACACTGATGATAATAACTATGGTAATAATGAAAAATCGACTCAAAATAATAATCAGCAAGAAAATACTGAAAATTTAAGTAACACATCAAGTGATGAATCTCATAATGGATACAAAGATAATGAAGAAAATGGGAAAACGTCTTCTGAAGATAGTTCTGTAGAAAATAATATGCATAAATTCAGTGGGGCTACAAATCTACATGAAAATAGAGATGCTTTAAAACTAGACATGTTTAACGGAAAAGGTATATATACTTCAATAAAGGAACGAACCATTCTGGAAATAATGAAATGTGCCGGAGATGGGATAACAGGACTTTTGAGATTAAAAGAAAATGATGACGCTAAACATATATTTGAAGAAGCACTAACCAAATTAAACATTAATGAAGAGCAACTTATTTCAAATCCAAATTTGTTATCACTTGAGATGTATGATAAAATTTTATCAGCAATGTTTAAAATTATGACGGATATGTCTTTTTATGAAAATCCAAATTTTTATGAATCTATGGGTATTAATAAATCCATTTTAAATCAATCACTAAAAGAATTAAAAATTAAGATGTTAAAAAAAATTGGAGTAATTTATAGTAAATTACCTCCAATAATAAAAGAGAAAAAACAATCTTGTCCTGTCAAAGATTATATTGTAAGTATTACATCTAGAGAATTAGCACAACGAATGGCTATTATGTTCACAAAATGGCTATCTCCTGAAGAATATGGATCTGTAATAGATACTTCAAATAATATAGAATTAAATGTTTTATGTGCAGGTTCTTCCATTTTGATACAACAACATAAATACTTTCAAAATGTTTTAGGTTTTGAATTAGATTATGATCATGCATATTTAAGTTTGATTGATGAATTATTAGCAATAGATAAAAGGTATAATAAAAATGAAGAATATTCTAAGATGTTAAAAAAAATAAAAAAGTCTAAGGTTTTTAATTACTGTACAAAAATTATGAGAATAGGAGGAAATGTTTCATCAGTTCCTTTTAAACATGAAAATGTAAAGAAGCCAAGTACTTCATTAGTTGGATCTTTGGGTAACTTAGTGAAGGCTCATATGAATACTTATTATACTGCTATAGCAAAAAGAATAAATTCTTATTATCATTATATTGAAAAAAAAAACAAAAAGTCAAGTCATTTAAAAATTATTTCAGTTTGTACTCTTTTACATTTAACAGATATATTATATAAATGTTCGGATGAACATACGAAGAATGTATTCGATTTTTTCAATTTGCAATTAAATACATTAAATATAGAAGGGAAAAAAATATTAAAACCACTTGTTGAATTAGATTTTTTAAATAATGAAAAATATTTTCATTTTAAGGAAATTTGTGAACCTACCAATAATGTAGTTGATGAAACATTAGCCAAGTTATTAGTACTACTATCAACTGAATCACATGATTTATTAGCAAATGAGCTTGAGAAAAAAGGTCTAGATGAAGATTATGTAAAAGAGGAAATAAAAAATATAAATGAAGATGGTGAGAATGTTAATGAACAAGGTGAAGAAGAAGTAGAAAATCTTGTTTTTGAGGATTTA
